# Supplementary material for: RAB2A promotes cervical cancer progression as revealed by comprehensive analysis of HPV integration and proteome in longitudinal cervical samples
Source: Clin Transl Med. 2022 Mar 28;12(3):e767. doi: 10.1002/ctm2.767 (PMC8958348; doi:10.1002/ctm2.767)
Supplement: Supplementary file 1 — Supporting information [file CTM2-12-e767-s001.xlsx]

## Sheet: S1-Pathological diagnosis 
Table S1. Pathological diagnosis for all included samples
Sample	Stage
17O011169_OC053_CapNGS	CINⅢ
17O011170_OC053_CapNGS	Normal (HPV+)
17O011171_OC053_CapNGS	CINⅠ
17O011172_OC053_CapNGS	Normal (HPV+)
17O011173_OC053_CapNGS	Normal (HPV+)
17O011174_OC053_CapNGS	CINⅡ
17O011175_OC053_CapNGS	Normal (HPV+)
17O011176_OC053_CapNGS	CINⅠ
17O011177_OC053_CapNGS	Normal (HPV+)
17O011178_OC053_CapNGS	Normal (HPV+)
17O011179_OC053_CapNGS	CINⅢ
17O011180_OC053_CapNGS	Normal (HPV+)
17O011181_OC053_CapNGS	Normal (HPV+)
17O011182_OC053_CapNGS	CINⅡ
17O011183_OC053_CapNGS	CINⅠ
17O011184_OC053_CapNGS	Normal (HPV+)
17O011185_OC053_CapNGS	CINⅠ
17O011186_OC053_CapNGS	Normal (HPV+)
17O011187_OC053_CapNGS	CINⅢ
17O011188_OC053_CapNGS	Normal (HPV+)
17O011189_OC053_CapNGS	CINⅢ
17O011190_OC053_CapNGS	Normal (HPV+)
17O011191_OC053_CapNGS	CINⅡ
17O011192_OC053_CapNGS	Normal (HPV+)
17O011193_OC053_CapNGS	CINⅠ
17O011194_OC053_CapNGS	CINⅠ
17O011195_OC053_CapNGS	Normal (HPV+)
17O011196_OC053_CapNGS	CINⅢ
17O011197_OC053_CapNGS	Normal (HPV+)
17O011198_OC053_CapNGS	Normal (HPV+)
17O011199_OC053_CapNGS	CINⅢ
17O011200_OC053_CapNGS	CINⅢ
17O011201_OC053_CapNGS	Normal (HPV+)
17O011202_OC053_CapNGS	CINⅢ
17O011203_OC053_CapNGS	Normal (HPV+)
17O011204_OC053_CapNGS	CINⅡ
17O011205_OC053_CapNGS	Normal (HPV+)
17O011206_OC053_CapNGS	Normal (HPV+)
17O011207_OC053_CapNGS	CINⅡ
17O011208_OC053_CapNGS	Normal (HPV+)
17O011442_OC053_CapNGS	Normal (HPV+)
17O011443_OC053_CapNGS	CINⅡ
17O011444_OC053_CapNGS	Normal (HPV+)
17O011445_OC053_CapNGS	Normal (HPV+)
17O011446_OC053_CapNGS	CINⅡ
17O011447_OC053_CapNGS	Normal (HPV+)
17O011448_OC053_CapNGS	CINⅡ
17O011449_OC053_CapNGS	CINⅢ
17O011450_OC053_CapNGS	Normal (HPV+)
17O011451_OC053_CapNGS	CINⅡ
17O011452_OC053_CapNGS	Normal (HPV+)
17O011453_OC053_CapNGS	Normal (HPV+)
17O011454_OC053_CapNGS	CINⅡ
17O011455_OC053_CapNGS	Normal (HPV+)
17O011456_OC053_CapNGS	CINⅢ
17O011457_OC053_CapNGS	Normal (HPV+)
17O011581_OC053_CapNGS	CINⅢ
17O011582_OC053_CapNGS	Normal (HPV+)
17O011585_OC053_CapNGS	CINⅡ
17O011586_OC053_CapNGS	Normal (HPV+)
17O011587_OC053_CapNGS	CINⅡ
17O011589_OC053_CapNGS	CINⅡ
17O011590_OC053_CapNGS	Normal (HPV+)
17O011591_OC053_CapNGS	CINⅢ
17O011594_OC053_CapNGS	Normal (HPV+)
17O011596_OC053_CapNGS	Normal (HPV+)
17O011597_OC053_CapNGS	CINⅢ
18O001753_OC053_CapNGS	Normal (HPV+)
18O001754_OC053_CapNGS	CINⅢ
18O001755_OC053_CapNGS	Normal (HPV+)
18O001756_OC053_CapNGS	CINⅢ
18O001757_OC053_CapNGS	CINⅢ
18O001758_OC053_CapNGS	Normal (HPV+)
18O001759_OC053_CapNGS	CINⅢ
18O001760_OC053_CapNGS	Normal (HPV+)
18O001765_OC053_CapNGS	CINⅢ
18O001766_OC053_CapNGS	Normal (HPV+)
18O001767_OC053_CapNGS	CINⅢ
18O001768_OC053_CapNGS	Normal (HPV+)
18O001769_OC053_CapNGS	CINⅢ
18O001770_OC053_CapNGS	Normal (HPV+)
18O001775_OC053_CapNGS	Normal (HPV+)
18O001776_OC053_CapNGS	CINⅢ
18O001779_OC053_CapNGS	Normal (HPV+)
18O001780_OC053_CapNGS	CINⅡ
SRR1610994	Tumor
SRR1610995	Tumor
SRR1610996	Tumor
SRR1610999	Tumor
SRR1611001	Tumor
SRR1611002	Tumor
SRR1611003	Tumor
SRR1611004	Tumor
SRR1611005	Tumor
SRR1611006	Tumor
SRR1611007	Tumor
SRR1611008	Tumor
SRR1611009	Tumor
SRR1611010	Tumor
SRR1611011	Tumor
SRR1611012	Tumor
SRR1611013	Tumor
SRR1611014	Tumor
SRR1611015	Tumor
SRR1611016	Tumor
SRR1611017	Tumor
SRR1611018	Tumor
SRR1611019	CINⅢ
SRR1611020	Tumor
SRR1611021	Tumor
SRR1611022	Tumor
SRR1611023	Tumor
SRR1611024	Tumor
SRR1611025	Tumor
SRR1611026	Tumor
SRR1611027	Tumor
SRR1611028	Tumor
SRR1611029	Tumor
SRR1611030	Tumor
SRR1611031	Tumor
SRR1611032	Tumor
SRR1611033	Tumor
SRR1611034	Tumor
SRR1611035	Tumor
SRR1611036	Tumor
SRR1611037	Tumor
SRR1611038	Tumor
SRR1611040	Tumor
SRR1611041	Tumor
SRR1611042	Tumor
SRR1611043	Tumor
SRR1611044	Tumor
SRR1611045	Tumor
SRR1611046	Tumor
SRR1611047	Tumor
SRR1611048	Tumor
SRR1611049	Tumor
SRR1611050	Tumor
SRR1611051	Tumor
SRR1611052	Tumor
SRR1611053	Tumor
SRR1611054	Tumor
SRR1611055	Tumor
SRR1611056	Tumor
SRR1611057	Tumor
SRR1611058	Tumor
SRR1611059	Tumor
SRR1611060	Tumor
SRR1611061	Tumor
SRR1611062	Tumor
SRR1611063	Tumor
SRR1611064	Tumor
SRR1611065	Tumor
SRR1611066	Tumor
SRR1611067	CINⅢ
SRR1611068	Tumor
SRR1611069	Tumor
SRR1611070	Tumor
SRR1611071	Tumor
SRR1611072	Tumor
SRR1611073	Tumor
SRR1611074	Tumor
SRR1611075	Tumor
SRR1611076	Tumor
SRR1611077	Tumor
SRR1611078	Tumor
SRR1611079	Tumor
SRR1611080	Tumor
SRR1611081	Tumor
SRR1611082	Tumor
SRR1611083	Tumor
SRR1611084	Tumor
SRR1611085	Tumor
SRR1611086	Tumor
SRR1611087	Tumor
SRR1611088	CINⅡ
SRR1611089	CINⅠ
SRR1611090	CINⅠ
SRR1611091	CINⅠ
SRR1611092	CINⅠ
SRR1611093	CINⅠ
SRR1611094	CINⅡ
SRR1611095	CINⅢ
SRR1611096	CINⅠ
SRR1611097	Tumor
SRR1611098	Tumor
SRR1611099	CINⅠ
SRR1611100	CINⅢ
SRR1611101	CINⅡ
SRR1611102	CINⅡ
SRR1611103	CINⅠ
SRR1611104	CINⅢ
SRR1611105	CINⅢ
SRR1611106	CINⅡ
SRR1611108	CINⅡ
SRR1611109	CINⅢ
SRR1611110	CINⅢ
SRR1611111	CINⅡ
SRR1611112	CINⅡ
SRR1611113	CINⅡ
SRR1611114	CINⅠ
SRR1611115	CINⅡ
SRR1611116	Tumor
SRR1611117	Tumor
SRR1611118	Tumor
SRR1611119	Tumor
SRR1611120	Tumor
SRR1611121	Tumor
SRR1611122	Tumor
SRR1611123	CINⅠ

## Sheet: S2-list of 83 HPV types
Table S2-list of 83 HPV types
ID	type
EF177181.1	hpv56
NC_001526.4	hpv16
HQ537751.1	hpv52
NC_001357.1	hpv18
HE574705.1	hpv11
HQ537777.1	hpv58
HQ537688.1	hpv33
HQ537687.1	hpv31
U21941.1	hpv70
EF202167.1	hpv45
HQ537730.1	hpv35
M62849.1	hpv39
AF293961.1	hpv82
NC_039089.1	hpv71
EU918767.1	hpv59
KU298938.1	hpv81
NC_001355.1	hpv6
KU298937.1	hpv73
EF177191.1	hpv66
NC_001586.1	hpv32
FR751039.1	hpv68
NC_023891.1	hpv178
NC_001356.1	hpv1
NC_038914.1	hpv184
NC_038523.1	hpv172
NC_038522.1	hpv161
NC_028125.1	hpv163
NC_026946.1	hpvKC5
NC_019023.1	hpv166
NC_014952.1	hpv128
NC_014953.1	hpv129
NC_014954.1	hpv131
NC_014955.1	hpv132
NC_014956.1	hpv134
NC_008189.1	hpv101
NC_001593.1	hpv53
NC_034616.1	hpv85
NC_038525.1	hpv204
NC_038524.1	hpv175
NC_022892.1	hpv167
NC_013035.1	hpv116
NC_012486.1	hpv112
NC_012485.1	hpv109
NC_004104.1	hpv90
NC_001693.1	hpv60
NC_001676.1	hpv54
NC_001352.1	hpv2
NC_039086.1	hpv187
NC_033781.1	hpv156
NC_022095.1	hpv179
NC_016157.1	hpv126
NC_010329.1	hpv88
NC_008188.1	hpv103
NC_001694.1	hpv61
NC_001691.1	hpv50
NC_001690.1	hpv48
NC_001596.1	hpv9
NC_001591.1	hpv49
NC_001587.1	hpv34
NC_001583.1	hpv26
NC_001458.1	hpv63
NC_001457.1	hpv4
NC_001354.1	hpv41
NC_040640.1	hpv203
NC_021483.1	hpv154
NC_017997.1	hpv144
NC_017996.1	hpv140
NC_017995.1	hpv137
NC_017994.1	hpv136
NC_017993.1	hpv135
NC_014185.1	hpv121
NC_012213.1	hpv108
NC_005134.2	hpv96
NC_004500.1	hpv92
NC_001531.1	hpv5
NC_014469.1	hpv127
KU298895.1	hpv40
M73236.1	hpv42
AJ620205.1	hpv43
U31788.1	hpv44
KT725857.1	hpv51
AB027020.1	hpv69
X94164.1	hpv72

## Sheet: S3 HPV integrations list
Table S3 High-frequency HPV integrations list
sample	stage	gene region	gene	HPV
17O011169_OC053_CapNGS	CIN	intergenic	MCL1(dist=23408),ENSA(dist=18977)	hpv58
17O011169_OC053_CapNGS	CIN	intergenic	RGMA(dist=88652),LINC02207(dist=678694)	hpv58
17O011169_OC053_CapNGS	CIN	intergenic	CASC20(dist=169391),LINC01713(dist=32891)	hpv58
17O011169_OC053_CapNGS	CIN	intronic	ZNRF3	hpv58
17O011169_OC053_CapNGS	CIN	intergenic	LINC00903(dist=68981),TUSC7(dist=72366)	hpv58
17O011169_OC053_CapNGS	CIN	intronic	TENM3	hpv58
17O011169_OC053_CapNGS	CIN	intergenic	SOX17(dist=71948),RP1(dist=83223)	hpv58
17O011170_OC053_CapNGS	Normal	intergenic	PGBD5(dist=18792),LINC01737(dist=147940)	hpv31
17O011170_OC053_CapNGS	Normal	intergenic	KLF5(dist=162512),LINC00392(dist=324190)	hpv16
17O011170_OC053_CapNGS	Normal	intergenic	LINC00443(dist=332587),FAM155A(dist=163764)	hpv31
17O011170_OC053_CapNGS	Normal	intergenic	GOT2(dist=57144),APOOP5(dist=962640)	hpv31
17O011170_OC053_CapNGS	Normal	intronic	RGS9	hpv31
17O011170_OC053_CapNGS	Normal	intergenic	XIRP2(dist=328361),LOC105616981(dist=226662)	hpv31
17O011170_OC053_CapNGS	Normal	intronic	C20orf196	hpv31
17O011170_OC053_CapNGS	Normal	intergenic	LOC102723780(dist=104315),LOC102723769(dist=831562)	hpv31
17O011170_OC053_CapNGS	Normal	intronic	TNIP2	hpv31
17O011170_OC053_CapNGS	Normal	intergenic	C8orf4(dist=314537),ZMAT4(dist=60746)	hpv31
17O011170_OC053_CapNGS	Normal	intronic	FAM205C	hpv31
17O011170_OC053_CapNGS	Normal	intergenic	DYNLT3(dist=83395),HYPM(dist=59786)	hpv31
17O011170_OC053_CapNGS	Normal	intronic	ARR3	hpv31
17O011174_OC053_CapNGS	CIN	intronic	ZNF329	hpv31
17O011174_OC053_CapNGS	CIN	intronic	SLC24A3	hpv31
17O011174_OC053_CapNGS	CIN	intergenic	LINC02472(dist=1141506),PCDH7(dist=357741)	hpv31
17O011174_OC053_CapNGS	CIN	intronic	SH3RF1	hpv52
17O011179_OC053_CapNGS	CIN	intergenic	EPHB2(dist=22417),LACTBL1(dist=9126)	hpv31
17O011179_OC053_CapNGS	CIN	intergenic	LINC00622(dist=7781),ZNF697(dist=12305)	hpv31
17O011179_OC053_CapNGS	CIN	intergenic	LOC105369423(dist=86196),RAB38(dist=307640)	hpv31
17O011179_OC053_CapNGS	CIN	intronic	MAP2K4	hpv31
17O011179_OC053_CapNGS	CIN	intronic	NPLOC4	hpv31
17O011179_OC053_CapNGS	CIN	intronic	GALNT14	hpv31
17O011179_OC053_CapNGS	CIN	intergenic	LOC100133920(dist=60296),FAM95A(dist=107847)	hpv31
17O011179_OC053_CapNGS	CIN	intronic	USP37	hpv31
17O011179_OC053_CapNGS	CIN	intergenic	GBX2(dist=7487),ASB18(dist=17956)	hpv31
17O011179_OC053_CapNGS	CIN	intergenic	LINC01692(dist=161734),LINC00158(dist=166343)	hpv31
17O011179_OC053_CapNGS	CIN	intergenic	ATP2B2(dist=35632),ATP2B2-IT2(dist=84694)	hpv31
17O011179_OC053_CapNGS	CIN	intergenic	LINC00870(dist=53194),RYBP(dist=147060)	hpv31
17O011179_OC053_CapNGS	CIN	intergenic	BCHE(dist=469167),LOC105374194(dist=592044)	hpv31
17O011179_OC053_CapNGS	CIN	intergenic	ZNF608(dist=63462),LOC101927421(dist=228257)	hpv31
17O011179_OC053_CapNGS	CIN	intronic	GABRR1	hpv31
17O011179_OC053_CapNGS	CIN	intergenic	SEMA3A(dist=280410),LOC101927378(dist=57165)	hpv31
17O011179_OC053_CapNGS	CIN	intergenic	LOC101928283(dist=737584),GRM8(dist=321693)	hpv31
17O011179_OC053_CapNGS	CIN	intronic	PSD3	hpv31
17O011179_OC053_CapNGS	CIN	intergenic	PTPRD-AS2(dist=601175),TYRP1(dist=1471791)	hpv31
17O011179_OC053_CapNGS	CIN	intronic	TJP2	hpv31
17O011179_OC053_CapNGS	CIN	intergenic	LINC01507(dist=1288854),TLE1(dist=260274)	hpv31
17O011179_OC053_CapNGS	CIN	intronic	ARMCX5-GPRASP2,BHLHB9	hpv31
17O011179_OC053_CapNGS	CIN	intergenic	GPC3(dist=22943),MIR363(dist=160789)	hpv31
17O011179_OC053_CapNGS	CIN	intronic	BGN	hpv31
17O011180_OC053_CapNGS	Normal	intergenic	A2ML1(dist=25445),PHC1(dist=12494)	hpv52
17O011180_OC053_CapNGS	Normal	intergenic	KLHL14(dist=135616),CCDC178(dist=28775)	hpv52
17O011180_OC053_CapNGS	Normal	intergenic	CSNK1G3(dist=225784),LINC01170(dist=216966)	hpv52
17O011181_OC053_CapNGS	Normal	ncRNA_intronic	LINC01747	hpv52
17O011181_OC053_CapNGS	Normal	intronic	GRM7	hpv52
17O011181_OC053_CapNGS	Normal	intronic	SRGAP3	hpv52
17O011181_OC053_CapNGS	Normal	intergenic	LINC01445(dist=2879),VSTM2A(dist=189601)	hpv52
17O011182_OC053_CapNGS	CIN	intronic	MAP3K6	hpv56
17O011182_OC053_CapNGS	CIN	intergenic	FOXD2(dist=288199),TRABD2B(dist=31638)	hpv56
17O011182_OC053_CapNGS	CIN	intergenic	FAM19A3(dist=39998),LINC01356(dist=52937)	hpv56
17O011182_OC053_CapNGS	CIN	intergenic	USP43(dist=15640),DHRS7C(dist=26108)	hpv56
17O011182_OC053_CapNGS	CIN	upstream	MIR515-1,MIR515-2	hpv56
17O011182_OC053_CapNGS	CIN	intergenic	VTRNA2-1(dist=14272),SMAD5-AS1(dist=34644)	hpv56
17O011184_OC053_CapNGS	Normal	intronic	CAMTA1	hpv70
17O011184_OC053_CapNGS	Normal	intronic	RSL24D1	hpv70
17O011184_OC053_CapNGS	Normal	intronic	PIK3R5	hpv70
17O011184_OC053_CapNGS	Normal	intergenic	FSHR(dist=404416),NRXN1(dist=359562)	hpv70
17O011184_OC053_CapNGS	Normal	intronic	COL6A5	hpv70
17O011184_OC053_CapNGS	Normal	intronic	MAGI2	hpv70
17O011184_OC053_CapNGS	Normal	intergenic	LOC389602(dist=406048),LOC285889(dist=63350)	hpv70
17O011184_OC053_CapNGS	Normal	intergenic	LY96(dist=83118),JPH1(dist=122510)	hpv70
17O011184_OC053_CapNGS	Normal	intronic	FANCC	hpv70
17O011184_OC053_CapNGS	Normal	intergenic	BRDTP1(dist=31811),DIAPH2(dist=314950)	hpv70
17O011186_OC053_CapNGS	Normal	intronic	CCDC106	hpv16
17O011187_OC053_CapNGS	CIN	intergenic	APOBEC1(dist=1785),GDF3(dist=17398)	hpv52
17O011187_OC053_CapNGS	CIN	ncRNA_exonic	LINC00239	hpv52
17O011187_OC053_CapNGS	CIN	exonic	CNN2	hpv52
17O011187_OC053_CapNGS	CIN	intergenic	ZNF608(dist=112878),LOC101927421(dist=178841)	hpv52
17O011189_OC053_CapNGS	CIN	intergenic	PEX10(dist=12679),PLCH2(dist=42209)	hpv33
17O011189_OC053_CapNGS	CIN	intergenic	PEX10(dist=12711),PLCH2(dist=42177)	hpv33
17O011189_OC053_CapNGS	CIN	intergenic	LOC729930(dist=30134),GBP6(dist=43381)	hpv33
17O011189_OC053_CapNGS	CIN	intronic	PCNX2	hpv33
17O011189_OC053_CapNGS	CIN	intronic	PTER	hpv33
17O011189_OC053_CapNGS	CIN	intergenic	LOC100507205(dist=755806),HNRNPKP3(dist=252008)	hpv33
17O011189_OC053_CapNGS	CIN	intronic	FEZ1	hpv33
17O011189_OC053_CapNGS	CIN	intronic	SYT1	hpv33
17O011189_OC053_CapNGS	CIN	intronic	RFC3	hpv33
17O011189_OC053_CapNGS	CIN	intronic	RFC3	hpv33
17O011189_OC053_CapNGS	CIN	intergenic	RNU6-9(dist=80096),PIAS1(dist=134038)	hpv45
17O011189_OC053_CapNGS	CIN	intronic	GLCE	hpv33
17O011189_OC053_CapNGS	CIN	intronic	XYLT1	hpv33
17O011189_OC053_CapNGS	CIN	intergenic	RPRML(dist=29409),CDC27(dist=109040)	hpv33
17O011189_OC053_CapNGS	CIN	intronic	ZBTB7C	hpv33
17O011189_OC053_CapNGS	CIN	intronic	ARHGEF18	hpv33
17O011189_OC053_CapNGS	CIN	intergenic	KCTD15(dist=235197),LSM14A(dist=121489)	hpv33
17O011189_OC053_CapNGS	CIN	ncRNA_intronic	LOC100631378	hpv33
17O011189_OC053_CapNGS	CIN	intergenic	HNRNPL(dist=13496),RINL(dist=1997)	hpv33
17O011189_OC053_CapNGS	CIN	ncRNA_intronic	MIR3681HG	hpv33
17O011189_OC053_CapNGS	CIN	intergenic	LOC100506474(dist=784666),LINC00276(dist=437195)	hpv33
17O011189_OC053_CapNGS	CIN	intergenic	HADHB(dist=16301),ADGRF3(dist=1407)	hpv33
17O011189_OC053_CapNGS	CIN	intergenic	EVX2(dist=3805),HOXD13(dist=5037)	hpv33
17O011189_OC053_CapNGS	CIN	downstream	BOK	hpv33
17O011189_OC053_CapNGS	CIN	intronic	BPIFB2	hpv33
17O011189_OC053_CapNGS	CIN	intergenic	PAPSS1(dist=19797),SGMS2(dist=84505)	hpv33
17O011189_OC053_CapNGS	CIN	intronic	MAML3,MGST2	hpv33
17O011189_OC053_CapNGS	CIN	ncRNA_intronic	LINC01098,LINC01099	hpv33
17O011189_OC053_CapNGS	CIN	ncRNA_intronic	KLHL7-AS1	hpv33
17O011189_OC053_CapNGS	CIN	intergenic	LINC01372(dist=376588),LOC102723427(dist=303639)	hpv33
17O011189_OC053_CapNGS	CIN	intronic	LMTK2	hpv33
17O011189_OC053_CapNGS	CIN	intergenic	PTPRZ1(dist=2499),AASS(dist=9009)	hpv33
17O011189_OC053_CapNGS	CIN	intergenic	ATP6V1B2(dist=7587),LZTS1(dist=16882)	hpv33
17O011189_OC053_CapNGS	CIN	intergenic	PTPRD-AS2(dist=1749772),TYRP1(dist=323194)	hpv33
17O011189_OC053_CapNGS	CIN	intergenic	CCIN(dist=7154),CLTA(dist=12368)	hpv33
17O011189_OC053_CapNGS	CIN	intergenic	APLN(dist=78568),XPNPEP2(dist=5446)	hpv33
17O011190_OC053_CapNGS	Normal	intronic	PFKP	hpv33
17O011190_OC053_CapNGS	Normal	intronic	IL1RL2	hpv33
17O011190_OC053_CapNGS	Normal	intergenic	MUC13(dist=26507),HEG1(dist=4452)	hpv33
17O011190_OC053_CapNGS	Normal	intergenic	CHST2(dist=28250),SLC9A9(dist=112958)	hpv33
17O011190_OC053_CapNGS	Normal	intronic	PDE7A	hpv33
17O011191_OC053_CapNGS	CIN	intergenic	GRM1(dist=94336),RAB32(dist=11758)	hpv66
17O011192_OC053_CapNGS	Normal	intronic	KIF16B	hpv52
17O011192_OC053_CapNGS	Normal	intronic	LUZP6,MTPN	hpv52
17O011193_OC053_CapNGS	CIN	intergenic	LINC01672(dist=14884),CAMTA1(dist=40428)	hpv45
17O011193_OC053_CapNGS	CIN	intergenic	KLF5(dist=162512),LINC00392(dist=324190)	hpv16
17O011196_OC053_CapNGS	CIN	intronic	HEPACAM	hpv16
17O011196_OC053_CapNGS	CIN	ncRNA_intronic	RPSAP52	hpv16
17O011196_OC053_CapNGS	CIN	intronic	ASIC2	hpv16
17O011196_OC053_CapNGS	CIN	intergenic	ADGRL3-AS1(dist=1145061),TECRL(dist=971633)	hpv16
17O011196_OC053_CapNGS	CIN	intergenic	LINC02172(dist=95888),LINC00616(dist=328105)	hpv16
17O011196_OC053_CapNGS	CIN	intergenic	ST18(dist=40376),ALKAL1(dist=83782)	hpv16
17O011197_OC053_CapNGS	Normal	intronic	LRRC27	hpv16
17O011197_OC053_CapNGS	Normal	intergenic	SPTSSA(dist=3513),EAPP(dist=50154)	hpv16
17O011198_OC053_CapNGS	Normal	intronic	CTBP2	hpv52
17O011198_OC053_CapNGS	Normal	intergenic	OR5AN1(dist=1779),OR5A2(dist=54806)	hpv52
17O011198_OC053_CapNGS	Normal	intergenic	CYP4F35P(dist=90507),CXADRP3(dist=44924)	hpv45
17O011198_OC053_CapNGS	Normal	intergenic	EDIL3(dist=1808154),NBPF22P(dist=89423)	hpv52
17O011198_OC053_CapNGS	Normal	intronic	SGCD	hpv52
17O011198_OC053_CapNGS	Normal	intronic	DLGAP2	hpv52
17O011199_OC053_CapNGS	CIN	intronic	POLR2E	hpv33
17O011199_OC053_CapNGS	CIN	intronic	CCDC85A	hpv33
17O011199_OC053_CapNGS	CIN	intergenic	SLCO6A1(dist=69991),LINC00492(dist=12361)	hpv33
17O011200_OC053_CapNGS	CIN	intronic	DNAH14	hpv58
17O011200_OC053_CapNGS	CIN	intergenic	PCDH10(dist=823916),PABPC4L(dist=177808)	hpv58
17O011202_OC053_CapNGS	CIN	intergenic	IVL(dist=47032),SPRR4(dist=11735)	hpv16
17O011202_OC053_CapNGS	CIN	intronic	PLXNA2	hpv16
17O011202_OC053_CapNGS	CIN	intronic	NRP1	hpv16
17O011202_OC053_CapNGS	CIN	intergenic	REEP3(dist=712978),ANXA2P3(dist=487427)	hpv16
17O011202_OC053_CapNGS	CIN	intergenic	SH2D4B(dist=413338),NRG3(dist=815416)	hpv11
17O011202_OC053_CapNGS	CIN	intronic	TSPAN9	hpv11
17O011202_OC053_CapNGS	CIN	intronic	BTBD11	hpv11
17O011202_OC053_CapNGS	CIN	intronic	MTUS2	hpv11
17O011202_OC053_CapNGS	CIN	intergenic	NONE(dist=NONE),FSCB(dist=301767)	hpv11
17O011202_OC053_CapNGS	CIN	intergenic	PELI2(dist=93442),LOC101927690(dist=119576)	hpv16
17O011202_OC053_CapNGS	CIN	intergenic	RNU6-9(dist=33324),PIAS1(dist=180810)	hpv52
17O011202_OC053_CapNGS	CIN	intronic	ABCC11	hpv16
17O011202_OC053_CapNGS	CIN	intergenic	LINC00470(dist=994806),METTL4(dist=183090)	hpv16
17O011202_OC053_CapNGS	CIN	intergenic	MIR4318(dist=631382),MIR924HG(dist=918327)	hpv11
17O011202_OC053_CapNGS	CIN	intergenic	GALR1(dist=687205),LINC01029(dist=13951)	hpv16
17O011202_OC053_CapNGS	CIN	intronic	C3	hpv16
17O011202_OC053_CapNGS	CIN	intronic	SMG9	hpv16
17O011202_OC053_CapNGS	CIN	intronic	CCDC106	hpv16
17O011202_OC053_CapNGS	CIN	intergenic	LINC01799(dist=27670),LINC01828(dist=87310)	hpv16
17O011202_OC053_CapNGS	CIN	intergenic	DYSF(dist=356073),CYP26B1(dist=86402)	hpv52
17O011202_OC053_CapNGS	CIN	intergenic	COL5A2(dist=110848),WDR75(dist=150706)	hpv16
17O011202_OC053_CapNGS	CIN	intergenic	COL6A3(dist=25168),MLPH(dist=47035)	hpv16
17O011202_OC053_CapNGS	CIN	ncRNA_intronic	BPIFA4P	hpv16
17O011202_OC053_CapNGS	CIN	intergenic	IGSF5(dist=15215),PCP4(dist=50110)	hpv16
17O011202_OC053_CapNGS	CIN	intronic	TTC28	hpv16
17O011202_OC053_CapNGS	CIN	intronic	ANKRD28	hpv11
17O011202_OC053_CapNGS	CIN	intronic	MYH15	hpv11
17O011202_OC053_CapNGS	CIN	intronic	IQCJ,IQCJ-SCHIP1	hpv16
17O011202_OC053_CapNGS	CIN	intergenic	NLGN1(dist=156970),NAALADL2(dist=419002)	hpv16
17O011202_OC053_CapNGS	CIN	intronic	LPP	hpv16
17O011202_OC053_CapNGS	CIN	intergenic	DLG1-AS1(dist=137113),LINC02012(dist=64399)	hpv16
17O011202_OC053_CapNGS	CIN	intergenic	HOPX(dist=90116),SPINK2(dist=38038)	hpv16
17O011202_OC053_CapNGS	CIN	intergenic	MIR2054(dist=966482),INTU(dist=1159143)	hpv11
17O011202_OC053_CapNGS	CIN	intronic	PRMT9	hpv16
17O011202_OC053_CapNGS	CIN	intronic	PDZD2	hpv11
17O011202_OC053_CapNGS	CIN	ncRNA_intronic	NBPF22P	hpv52
17O011202_OC053_CapNGS	CIN	intergenic	BMPER(dist=174019),NPSR1-AS1(dist=16621)	hpv11
17O011202_OC053_CapNGS	CIN	intergenic	NRCAM(dist=6538),PNPLA8(dist=7487)	hpv16
17O011202_OC053_CapNGS	CIN	intergenic	LINC01288(dist=197772),UNC5D(dist=172887)	hpv11
17O011202_OC053_CapNGS	CIN	intergenic	LINGO2(dist=76033),LINC01242(dist=1099902)	hpv11
17O011202_OC053_CapNGS	CIN	intronic	USP20	hpv52
17O011202_OC053_CapNGS	CIN	intronic	FRMPD4	hpv11
17O011202_OC053_CapNGS	CIN	intronic	CTPS2	hpv11
17O011203_OC053_CapNGS	Normal	intronic	TTLL5	hpv16
17O011203_OC053_CapNGS	Normal	intronic	GTDC1	hpv16
17O011203_OC053_CapNGS	Normal	intergenic	GSTA2(dist=17720),GSTA1(dist=10097)	hpv16
17O011203_OC053_CapNGS	Normal	intronic	SULF1	hpv16
17O011207_OC053_CapNGS	CIN	intergenic	SH2D4B(dist=413338),NRG3(dist=815416)	hpv11
17O011207_OC053_CapNGS	CIN	intronic	TPM4	hpv11
17O011207_OC053_CapNGS	CIN	ncRNA_intronic	LOC285074	hpv11
17O011207_OC053_CapNGS	CIN	intronic	DNER	hpv11
17O011207_OC053_CapNGS	CIN	intronic	RBFOX2	hpv11
17O011207_OC053_CapNGS	CIN	intronic	FOXP1	hpv11
17O011207_OC053_CapNGS	CIN	intergenic	MSANTD1(dist=28687),RGS12(dist=28845)	hpv11
17O011207_OC053_CapNGS	CIN	intronic	PDZD2	hpv11
17O011207_OC053_CapNGS	CIN	intronic	EPM2A	hpv11
17O011207_OC053_CapNGS	CIN	intronic	PON3	hpv11
17O011207_OC053_CapNGS	CIN	intergenic	DCAF12L2(dist=256122),DCAF12L1(dist=127164)	hpv11
17O011442_OC053_CapNGS	Normal	intergenic	KLF5(dist=162512),LINC00392(dist=324190)	hpv16
17O011442_OC053_CapNGS	Normal	intergenic	KLF5(dist=162726),LINC00392(dist=323976)	hpv16
17O011442_OC053_CapNGS	Normal	intronic	CCDC106	hpv16
17O011442_OC053_CapNGS	Normal	intergenic	LINC01790(dist=553391),SLC39A10(dist=341982)	hpv18
17O011442_OC053_CapNGS	Normal	intronic	IGF2BP2	hpv52
17O011442_OC053_CapNGS	Normal	ncRNA_intronic	CCAT1	hpv18
17O011442_OC053_CapNGS	Normal	intronic	SLC25A25	hpv52
17O011443_OC053_CapNGS	CIN	intergenic	KLF5(dist=162512),LINC00392(dist=324190)	hpv16
17O011443_OC053_CapNGS	CIN	ncRNA_intronic	CCAT1	hpv18
17O011444_OC053_CapNGS	Normal	intronic	TMIGD3	hpv18
17O011444_OC053_CapNGS	Normal	intronic	MTMR2	hpv56
17O011444_OC053_CapNGS	Normal	intergenic	LOC101929497(dist=822658),LINC02098(dist=49075)	hpv16
17O011444_OC053_CapNGS	Normal	intergenic	LINC02392(dist=42283),LINC00615(dist=575042)	hpv56
17O011444_OC053_CapNGS	Normal	intergenic	DCN(dist=584045),LINC01619(dist=217807)	hpv18
17O011444_OC053_CapNGS	Normal	intergenic	LINC00566(dist=19081),PARP4(dist=64730)	hpv18
17O011444_OC053_CapNGS	Normal	intergenic	KLF5(dist=162512),LINC00392(dist=324190)	hpv16
17O011444_OC053_CapNGS	Normal	intergenic	KLF5(dist=162945),LINC00392(dist=323757)	hpv16
17O011444_OC053_CapNGS	Normal	intergenic	KLF5(dist=162963),LINC00392(dist=323739)	hpv16
17O011444_OC053_CapNGS	Normal	intergenic	STXBP6(dist=552896),NOVA1(dist=842690)	hpv56
17O011444_OC053_CapNGS	Normal	intergenic	LOC105370473(dist=141998),LINC02302(dist=82649)	hpv56
17O011444_OC053_CapNGS	Normal	intergenic	LINC02328(dist=442818),LINC01148(dist=333183)	hpv16
17O011444_OC053_CapNGS	Normal	intergenic	MAP2K2(dist=28449),CREB3L3(dist=1023)	hpv56
17O011444_OC053_CapNGS	Normal	intronic	CCDC106	hpv16
17O011444_OC053_CapNGS	Normal	intergenic	CCDC93(dist=46135),INSIG2(dist=28120)	hpv16
17O011444_OC053_CapNGS	Normal	intronic	TRAF3IP1	hpv56
17O011444_OC053_CapNGS	Normal	intronic	MYLK	hpv56
17O011444_OC053_CapNGS	Normal	intergenic	LINC01565(dist=38312),RPN1(dist=5572)	hpv56
17O011444_OC053_CapNGS	Normal	intergenic	UCP1(dist=11942),TBC1D9(dist=40035)	hpv56
17O011444_OC053_CapNGS	Normal	intronic	AHRR	hpv56
17O011444_OC053_CapNGS	Normal	intergenic	LINC02223(dist=622848),CDH18(dist=917959)	hpv56
17O011444_OC053_CapNGS	Normal	intergenic	C5orf17(dist=267385),CDH10(dist=41450)	hpv56
17O011444_OC053_CapNGS	Normal	intergenic	GLRA1(dist=30843),LINC01933(dist=3219)	hpv16
17O011444_OC053_CapNGS	Normal	intergenic	EEF1E1-BLOC1S5(dist=190751),SLC35B3(dist=119721)	hpv18
17O011444_OC053_CapNGS	Normal	intronic	CYB5R4	hpv16
17O011444_OC053_CapNGS	Normal	intergenic	MAP3K7(dist=417718),MIR4643(dist=516641)	hpv18
17O011444_OC053_CapNGS	Normal	intronic	PRKAR1B	hpv56
17O011444_OC053_CapNGS	Normal	intergenic	GNAI1(dist=69017),LOC101927269(dist=83091)	hpv56
17O011444_OC053_CapNGS	Normal	intronic	PTPRN2	hpv56
17O011444_OC053_CapNGS	Normal	intergenic	CSMD3(dist=431496),TRPS1(dist=1539987)	hpv56
17O011444_OC053_CapNGS	Normal	ncRNA_intronic	CCAT1	hpv18
17O011444_OC053_CapNGS	Normal	intergenic	LINC01239(dist=177446),LOC101929563(dist=499032)	hpv56
17O011444_OC053_CapNGS	Normal	intronic	DMD	hpv56
17O011444_OC053_CapNGS	Normal	intronic	CFAP47	hpv56
17O011444_OC053_CapNGS	Normal	intergenic	LOC401585(dist=3182),LINC01186(dist=471252)	hpv18
17O011444_OC053_CapNGS	Normal	intergenic	SLC7A3(dist=60205),SNX12(dist=67917)	hpv56
17O011444_OC053_CapNGS	Normal	intergenic	ZIC3(dist=47441),LINC00889(dist=989599)	hpv16
17O011444_OC053_CapNGS	Normal	intronic	RAB39B	hpv16
17O011445_OC053_CapNGS	Normal	intergenic	KLF5(dist=162512),LINC00392(dist=324190)	hpv16
17O011445_OC053_CapNGS	Normal	ncRNA_intronic	CCAT1	hpv18
17O011446_OC053_CapNGS	CIN	ncRNA_intronic	CCAT1	hpv18
17O011447_OC053_CapNGS	Normal	intronic	CGN	hpv52
17O011447_OC053_CapNGS	Normal	intergenic	ETNK1(dist=305249),LOC101928441(dist=179713)	hpv52
17O011447_OC053_CapNGS	Normal	intergenic	E2F7(dist=548472),NAV3(dist=217237)	hpv52
17O011447_OC053_CapNGS	Normal	intergenic	KLF5(dist=162512),LINC00392(dist=324190)	hpv16
17O011447_OC053_CapNGS	Normal	intergenic	KLF5(dist=162908),LINC00392(dist=323794)	hpv16
17O011447_OC053_CapNGS	Normal	intergenic	KLF5(dist=162928),LINC00392(dist=323774)	hpv16
17O011447_OC053_CapNGS	Normal	intergenic	KLF5(dist=162963),LINC00392(dist=323739)	hpv16
17O011447_OC053_CapNGS	Normal	intronic	PKD1L2	hpv52
17O011447_OC053_CapNGS	Normal	ncRNA_intronic	LINC00111	hpv56
17O011447_OC053_CapNGS	Normal	intergenic	TSG1(dist=372318),MANEA-AS1(dist=1411297)	hpv56
17O011447_OC053_CapNGS	Normal	ncRNA_intronic	CCAT1	hpv18
17O011448_OC053_CapNGS	CIN	intergenic	KLF5(dist=162512),LINC00392(dist=324190)	hpv16
17O011448_OC053_CapNGS	CIN	intergenic	KLF5(dist=162773),LINC00392(dist=323929)	hpv16
17O011448_OC053_CapNGS	CIN	intergenic	KLF5(dist=162851),LINC00392(dist=323851)	hpv16
17O011448_OC053_CapNGS	CIN	ncRNA_intronic	CCAT1	hpv18
17O011449_OC053_CapNGS	CIN	intergenic	EMX2(dist=14073),RAB11FIP2(dist=441297)	hpv18
17O011449_OC053_CapNGS	CIN	intronic	MUC5AC	hpv16
17O011449_OC053_CapNGS	CIN	intronic	TENM4	hpv16
17O011449_OC053_CapNGS	CIN	ncRNA_intronic	WTAPP1	hpv18
17O011449_OC053_CapNGS	CIN	intergenic	KLF5(dist=11634),LINC00392(dist=475068)	hpv16
17O011449_OC053_CapNGS	CIN	intergenic	KLF5(dist=162512),LINC00392(dist=324190)	hpv16
17O011449_OC053_CapNGS	CIN	intergenic	KLF5(dist=162699),LINC00392(dist=324003)	hpv16
17O011449_OC053_CapNGS	CIN	intergenic	KLF5(dist=162970),LINC00392(dist=323732)	hpv16
17O011449_OC053_CapNGS	CIN	intronic	MAN2B2	hpv16
17O011449_OC053_CapNGS	CIN	intergenic	GRIK2(dist=1916555),HACE1(dist=741455)	hpv16
17O011449_OC053_CapNGS	CIN	ncRNA_intronic	CCAT1	hpv18
17O011449_OC053_CapNGS	CIN	intronic	ADGRB1	hpv16
17O011449_OC053_CapNGS	CIN	intronic	MEGF9	hpv16
17O011450_OC053_CapNGS	Normal	intergenic	KLF5(dist=162512),LINC00392(dist=324190)	hpv16
17O011450_OC053_CapNGS	Normal	intronic	CCDC106	hpv16
17O011450_OC053_CapNGS	Normal	ncRNA_intronic	CCAT1	hpv18
17O011451_OC053_CapNGS	CIN	intergenic	KLF5(dist=162512),LINC00392(dist=324190)	hpv16
17O011451_OC053_CapNGS	CIN	ncRNA_intronic	CCAT1	hpv18
17O011452_OC053_CapNGS	Normal	intergenic	KLF5(dist=162512),LINC00392(dist=324190)	hpv16
17O011452_OC053_CapNGS	Normal	ncRNA_intronic	CCAT1	hpv18
17O011453_OC053_CapNGS	Normal	intergenic	KLF5(dist=162512),LINC00392(dist=324190)	hpv16
17O011453_OC053_CapNGS	Normal	ncRNA_intronic	CCAT1	hpv18
17O011454_OC053_CapNGS	CIN	intergenic	KLF5(dist=162512),LINC00392(dist=324190)	hpv16
17O011454_OC053_CapNGS	CIN	ncRNA_intronic	CCAT1	hpv18
17O011455_OC053_CapNGS	Normal	intergenic	KLF5(dist=162512),LINC00392(dist=324190)	hpv16
17O011456_OC053_CapNGS	CIN	intergenic	KLF5(dist=162512),LINC00392(dist=324190)	hpv16
17O011457_OC053_CapNGS	Normal	upstream	CDC7	hpv56
17O011457_OC053_CapNGS	Normal	intronic	PPFIA4	hpv56
17O011457_OC053_CapNGS	Normal	intronic	EFCAB2	hpv56
17O011457_OC053_CapNGS	Normal	intergenic	SLC16A12(dist=24916),PANK1(dist=19025)	hpv56
17O011457_OC053_CapNGS	Normal	intergenic	KLF5(dist=162512),LINC00392(dist=324190)	hpv16
17O011457_OC053_CapNGS	Normal	intergenic	PRSS27(dist=9790),SRRM2-AS1(dist=6735)	hpv56
17O011457_OC053_CapNGS	Normal	intronic	DCAKD	hpv56
17O011457_OC053_CapNGS	Normal	intronic	ZBTB7C	hpv56
17O011457_OC053_CapNGS	Normal	intergenic	FBXO11(dist=162435),FOXN2(dist=246428)	hpv56
17O011457_OC053_CapNGS	Normal	intronic	SMARCAD1	hpv56
17O011457_OC053_CapNGS	Normal	intronic	LRBA	hpv56
17O011457_OC053_CapNGS	Normal	intergenic	MIR4458HG(dist=51355),LINC02199(dist=325281)	hpv56
17O011457_OC053_CapNGS	Normal	downstream	PCDHGA1,PCDHGA10,PCDHGA11,PCDHGA12,PCDHGA2,PCDHGA3,PCDHGA4,PCDHGA5,PCDHGA6,PCDHGA7,PCDHGA8,PCDHGA9,PCDHGB1,PCDHGB2,PCDHGB3,PCDHGB4,PCDHGB5,PCDHGB6,PCDHGB7,PCDHGC3,PCDHGC4,PCDHGC5	hpv56
17O011457_OC053_CapNGS	Normal	intronic	BCKDHB	hpv56
17O011457_OC053_CapNGS	Normal	intergenic	MIR4468(dist=32763),TRIM24(dist=303750)	hpv56
17O011457_OC053_CapNGS	Normal	intergenic	LINC01288(dist=77851),UNC5D(dist=292808)	hpv56
17O011457_OC053_CapNGS	Normal	ncRNA_intronic	CCAT1	hpv18
17O011581_OC053_CapNGS	CIN	intergenic	KLF5(dist=162512),LINC00392(dist=324190)	hpv16
17O011582_OC053_CapNGS	Normal	intergenic	KLF5(dist=162512),LINC00392(dist=324190)	hpv16
17O011582_OC053_CapNGS	Normal	ncRNA_intronic	CCAT1	hpv18
17O011585_OC053_CapNGS	CIN	intergenic	LOC107984132(dist=3379),TUBA3C(dist=52108)	hpv52
17O011585_OC053_CapNGS	CIN	intergenic	KLF5(dist=162512),LINC00392(dist=324190)	hpv16
17O011585_OC053_CapNGS	CIN	intronic	DLGAP5	hpv52
17O011585_OC053_CapNGS	CIN	intronic	CCDC106	hpv16
17O011585_OC053_CapNGS	CIN	intergenic	VWA3B(dist=11277),CNGA3(dist=21931)	hpv16
17O011585_OC053_CapNGS	CIN	intergenic	SCUBE1(dist=30770),LINC01639(dist=26173)	hpv18
17O011585_OC053_CapNGS	CIN	intergenic	GPR156(dist=34813),LRRC58(dist=45621)	hpv52
17O011585_OC053_CapNGS	CIN	ncRNA_intronic	CCAT1	hpv18
17O011586_OC053_CapNGS	Normal	intergenic	KLF5(dist=162512),LINC00392(dist=324190)	hpv16
17O011586_OC053_CapNGS	Normal	intergenic	LINC02303(dist=308578),LINC00871(dist=39979)	hpv18
17O011586_OC053_CapNGS	Normal	intergenic	CSNK1D(dist=6094),LINC01970(dist=10234)	hpv18
17O011586_OC053_CapNGS	Normal	intronic	CCDC106	hpv16
17O011586_OC053_CapNGS	Normal	intronic	C5orf66	hpv16
17O011586_OC053_CapNGS	Normal	ncRNA_intronic	CCAT1	hpv18
17O011587_OC053_CapNGS	CIN	intergenic	KLF5(dist=162512),LINC00392(dist=324190)	hpv16
17O011587_OC053_CapNGS	CIN	ncRNA_intronic	CCAT1	hpv18
17O011589_OC053_CapNGS	CIN	intergenic	KLF5(dist=162512),LINC00392(dist=324190)	hpv16
17O011589_OC053_CapNGS	CIN	intronic	SHISA9	hpv52
17O011589_OC053_CapNGS	CIN	intergenic	RIBC2(dist=36194),FBLN1(dist=34223)	hpv52
17O011589_OC053_CapNGS	CIN	intergenic	MIR4272(dist=15695),SUCLG2(dist=119238)	hpv52
17O011589_OC053_CapNGS	CIN	intronic	SLC9A9	hpv16
17O011589_OC053_CapNGS	CIN	intronic	PCDH7	hpv52
17O011589_OC053_CapNGS	CIN	intronic	ADGRV1	hpv52
17O011589_OC053_CapNGS	CIN	ncRNA_intronic	CCAT1	hpv18
17O011590_OC053_CapNGS	Normal	intergenic	KLF5(dist=162512),LINC00392(dist=324190)	hpv16
17O011590_OC053_CapNGS	Normal	ncRNA_intronic	CCAT1	hpv18
17O011594_OC053_CapNGS	Normal	intergenic	KLF5(dist=162512),LINC00392(dist=324190)	hpv16
17O011594_OC053_CapNGS	Normal	ncRNA_intronic	SMILR	hpv52
17O011596_OC053_CapNGS	Normal	intergenic	KLF5(dist=162512),LINC00392(dist=324190)	hpv16
17O011596_OC053_CapNGS	Normal	intronic	CCDC106	hpv16
17O011596_OC053_CapNGS	Normal	intronic	XPO5	hpv45
17O011596_OC053_CapNGS	Normal	ncRNA_intronic	CCAT1	hpv18
17O011597_OC053_CapNGS	CIN	intergenic	C10orf35(dist=107478),COL13A1(dist=60811)	hpv58
17O011597_OC053_CapNGS	CIN	intergenic	INTS6-AS1(dist=65203),MIR4703(dist=32671)	hpv16
17O011597_OC053_CapNGS	CIN	intergenic	KLF5(dist=162512),LINC00392(dist=324190)	hpv16
17O011597_OC053_CapNGS	CIN	intergenic	SEC14L1(dist=40625),LOC105371907(dist=16060)	hpv58
17O011597_OC053_CapNGS	CIN	intronic	CCDC106	hpv16
17O011597_OC053_CapNGS	CIN	intergenic	LINC00960(dist=21089),ZNF717(dist=29569)	hpv58
17O011597_OC053_CapNGS	CIN	intronic	CPNE4	hpv58
17O011597_OC053_CapNGS	CIN	ncRNA_intronic	CCAT1	hpv18
17O011597_OC053_CapNGS	CIN	ncRNA_intronic	LINC01285	hpv58
18O001753_OC053_CapNGS	Normal	intergenic	KLF5(dist=137187),LINC00392(dist=349515)	hpv16
18O001753_OC053_CapNGS	Normal	intergenic	KLF5(dist=162512),LINC00392(dist=324190)	hpv16
18O001753_OC053_CapNGS	Normal	intergenic	KLF5(dist=435884),LINC00392(dist=50818)	hpv16
18O001753_OC053_CapNGS	Normal	intronic	CCDC106	hpv16
18O001753_OC053_CapNGS	Normal	ncRNA_intronic	CCAT1	hpv18
18O001753_OC053_CapNGS	Normal	intergenic	SLC28A3(dist=275546),NTRK2(dist=24414)	hpv16
18O001754_OC053_CapNGS	CIN	intergenic	KLF5(dist=137187),LINC00392(dist=349515)	hpv16
18O001754_OC053_CapNGS	CIN	intergenic	KLF5(dist=162512),LINC00392(dist=324190)	hpv16
18O001754_OC053_CapNGS	CIN	intergenic	KLF5(dist=435884),LINC00392(dist=50818)	hpv16
18O001754_OC053_CapNGS	CIN	intronic	CCDC106	hpv16
18O001754_OC053_CapNGS	CIN	ncRNA_intronic	CCAT1	hpv18
18O001755_OC053_CapNGS	Normal	intergenic	KLF5(dist=137187),LINC00392(dist=349515)	hpv16
18O001755_OC053_CapNGS	Normal	intergenic	KLF5(dist=162512),LINC00392(dist=324190)	hpv16
18O001755_OC053_CapNGS	Normal	intergenic	KLF5(dist=435884),LINC00392(dist=50818)	hpv16
18O001755_OC053_CapNGS	Normal	intronic	ACACA	hpv18
18O001755_OC053_CapNGS	Normal	intronic	CCDC106	hpv16
18O001755_OC053_CapNGS	Normal	intergenic	BET1(dist=266845),COL1A2-AS1(dist=95985)	hpv18
18O001755_OC053_CapNGS	Normal	ncRNA_intronic	CCAT1	hpv18
18O001756_OC053_CapNGS	CIN	intergenic	KLF5(dist=137187),LINC00392(dist=349515)	hpv16
18O001756_OC053_CapNGS	CIN	intergenic	KLF5(dist=162512),LINC00392(dist=324190)	hpv16
18O001756_OC053_CapNGS	CIN	intergenic	KLF5(dist=435884),LINC00392(dist=50818)	hpv16
18O001756_OC053_CapNGS	CIN	intronic	CCDC106	hpv16
18O001756_OC053_CapNGS	CIN	ncRNA_intronic	CCAT1	hpv18
18O001757_OC053_CapNGS	CIN	intergenic	KLF5(dist=137187),LINC00392(dist=349515)	hpv16
18O001757_OC053_CapNGS	CIN	intergenic	KLF5(dist=162512),LINC00392(dist=324190)	hpv16
18O001757_OC053_CapNGS	CIN	intergenic	KLF5(dist=435884),LINC00392(dist=50818)	hpv16
18O001757_OC053_CapNGS	CIN	intronic	CCDC106	hpv16
18O001757_OC053_CapNGS	CIN	ncRNA_intronic	CCAT1	hpv18
18O001758_OC053_CapNGS	Normal	intergenic	KLF5(dist=137187),LINC00392(dist=349515)	hpv16
18O001758_OC053_CapNGS	Normal	intergenic	KLF5(dist=162512),LINC00392(dist=324190)	hpv16
18O001758_OC053_CapNGS	Normal	intergenic	KLF5(dist=435884),LINC00392(dist=50818)	hpv16
18O001758_OC053_CapNGS	Normal	intergenic	CHEK2P2(dist=85808),HERC2P3(dist=31030)	hpv16
18O001758_OC053_CapNGS	Normal	intronic	SULT2B1	hpv16
18O001758_OC053_CapNGS	Normal	intronic	CCDC106	hpv16
18O001758_OC053_CapNGS	Normal	intergenic	KCNJ3(dist=1075751),LINC01876(dist=86432)	hpv18
18O001758_OC053_CapNGS	Normal	intronic	TRAF3IP2	hpv16
18O001758_OC053_CapNGS	Normal	ncRNA_intronic	CCAT1	hpv18
18O001759_OC053_CapNGS	CIN	intronic	RPS6KC1	hpv18
18O001759_OC053_CapNGS	CIN	intergenic	KLF5(dist=137187),LINC00392(dist=349515)	hpv16
18O001759_OC053_CapNGS	CIN	intergenic	KLF5(dist=162512),LINC00392(dist=324190)	hpv16
18O001759_OC053_CapNGS	CIN	intergenic	KLF5(dist=435884),LINC00392(dist=50818)	hpv16
18O001759_OC053_CapNGS	CIN	intronic	CCDC106	hpv16
18O001759_OC053_CapNGS	CIN	ncRNA_intronic	CCAT1	hpv18
18O001760_OC053_CapNGS	Normal	intergenic	KLF5(dist=137187),LINC00392(dist=349515)	hpv16
18O001760_OC053_CapNGS	Normal	intergenic	KLF5(dist=162042),LINC00392(dist=324660)	hpv16
18O001760_OC053_CapNGS	Normal	intergenic	KLF5(dist=162512),LINC00392(dist=324190)	hpv16
18O001760_OC053_CapNGS	Normal	intergenic	KLF5(dist=435884),LINC00392(dist=50818)	hpv16
18O001760_OC053_CapNGS	Normal	intronic	CCDC106	hpv16
18O001760_OC053_CapNGS	Normal	ncRNA_intronic	CCAT1	hpv18
18O001765_OC053_CapNGS	CIN	intergenic	KLF5(dist=137187),LINC00392(dist=349515)	hpv16
18O001765_OC053_CapNGS	CIN	intergenic	KLF5(dist=162512),LINC00392(dist=324190)	hpv16
18O001765_OC053_CapNGS	CIN	intergenic	KLF5(dist=435884),LINC00392(dist=50818)	hpv16
18O001765_OC053_CapNGS	CIN	intronic	CCDC106	hpv16
18O001765_OC053_CapNGS	CIN	ncRNA_intronic	CCAT1	hpv18
18O001766_OC053_CapNGS	Normal	intergenic	KLF5(dist=137187),LINC00392(dist=349515)	hpv16
18O001766_OC053_CapNGS	Normal	intergenic	KLF5(dist=162512),LINC00392(dist=324190)	hpv16
18O001766_OC053_CapNGS	Normal	intergenic	KLF5(dist=435884),LINC00392(dist=50818)	hpv16
18O001766_OC053_CapNGS	Normal	intronic	CCDC106	hpv16
18O001766_OC053_CapNGS	Normal	ncRNA_intronic	CCAT1	hpv18
18O001767_OC053_CapNGS	CIN	intergenic	KLF5(dist=137187),LINC00392(dist=349515)	hpv16
18O001767_OC053_CapNGS	CIN	intergenic	KLF5(dist=162512),LINC00392(dist=324190)	hpv16
18O001767_OC053_CapNGS	CIN	intergenic	KLF5(dist=435884),LINC00392(dist=50818)	hpv16
18O001767_OC053_CapNGS	CIN	intronic	CCDC106	hpv16
18O001767_OC053_CapNGS	CIN	ncRNA_intronic	CCAT1	hpv18
18O001768_OC053_CapNGS	Normal	intergenic	KLF5(dist=137187),LINC00392(dist=349515)	hpv16
18O001768_OC053_CapNGS	Normal	intergenic	KLF5(dist=162512),LINC00392(dist=324190)	hpv16
18O001768_OC053_CapNGS	Normal	intergenic	KLF5(dist=435884),LINC00392(dist=50818)	hpv16
18O001768_OC053_CapNGS	Normal	intronic	CCDC106	hpv16
18O001768_OC053_CapNGS	Normal	ncRNA_intronic	CCAT1	hpv18
18O001769_OC053_CapNGS	CIN	intergenic	KLF5(dist=137187),LINC00392(dist=349515)	hpv16
18O001769_OC053_CapNGS	CIN	intergenic	KLF5(dist=162512),LINC00392(dist=324190)	hpv16
18O001769_OC053_CapNGS	CIN	intergenic	KLF5(dist=435884),LINC00392(dist=50818)	hpv16
18O001769_OC053_CapNGS	CIN	intronic	CCDC106	hpv16
18O001769_OC053_CapNGS	CIN	intergenic	ISX-AS1(dist=59852),ISX(dist=8368)	hpv18
18O001769_OC053_CapNGS	CIN	ncRNA_intronic	CCAT1	hpv18
18O001770_OC053_CapNGS	Normal	intergenic	KLF5(dist=137187),LINC00392(dist=349515)	hpv16
18O001770_OC053_CapNGS	Normal	intergenic	KLF5(dist=162512),LINC00392(dist=324190)	hpv16
18O001770_OC053_CapNGS	Normal	intergenic	KLF5(dist=435884),LINC00392(dist=50818)	hpv16
18O001770_OC053_CapNGS	Normal	intronic	CCDC106	hpv16
18O001770_OC053_CapNGS	Normal	ncRNA_intronic	CCAT1	hpv18
18O001775_OC053_CapNGS	Normal	intergenic	KLF5(dist=137187),LINC00392(dist=349515)	hpv16
18O001775_OC053_CapNGS	Normal	intergenic	KLF5(dist=162512),LINC00392(dist=324190)	hpv16
18O001775_OC053_CapNGS	Normal	intergenic	KLF5(dist=435884),LINC00392(dist=50818)	hpv16
18O001775_OC053_CapNGS	Normal	intronic	CCDC106	hpv16
18O001775_OC053_CapNGS	Normal	ncRNA_intronic	CCAT1	hpv18
18O001776_OC053_CapNGS	CIN	intergenic	KLF5(dist=137187),LINC00392(dist=349515)	hpv16
18O001776_OC053_CapNGS	CIN	intergenic	KLF5(dist=162512),LINC00392(dist=324190)	hpv16
18O001776_OC053_CapNGS	CIN	intergenic	KLF5(dist=435884),LINC00392(dist=50818)	hpv16
18O001776_OC053_CapNGS	CIN	intronic	CCDC106	hpv16
18O001776_OC053_CapNGS	CIN	ncRNA_intronic	CCAT1	hpv18
18O001779_OC053_CapNGS	Normal	intergenic	KLF5(dist=435884),LINC00392(dist=50818)	hpv16
18O001779_OC053_CapNGS	Normal	ncRNA_intronic	CCAT1	hpv18
18O001780_OC053_CapNGS	CIN	intergenic	KLF5(dist=137187),LINC00392(dist=349515)	hpv16
18O001780_OC053_CapNGS	CIN	intergenic	KLF5(dist=162512),LINC00392(dist=324190)	hpv16
18O001780_OC053_CapNGS	CIN	intergenic	KLF5(dist=435884),LINC00392(dist=50818)	hpv16
18O001780_OC053_CapNGS	CIN	intronic	CCDC106	hpv16
18O001780_OC053_CapNGS	CIN	intergenic	PEG10(dist=8134),PPP1R9A(dist=229809)	hpv18
18O001780_OC053_CapNGS	CIN	intergenic	LOC105375512(dist=30959),EXOC4(dist=113597)	hpv18
18O001780_OC053_CapNGS	CIN	ncRNA_intronic	CCAT1	hpv18
18O001780_OC053_CapNGS	CIN	intergenic	DCX(dist=6521),LINC00890(dist=92909)	hpv18
SRR1610994	Tumor	intergenic	REEP3(dist=913513),ANXA2P3(dist=286892)	hpv16
SRR1610994	Tumor	intronic	CPM	hpv16
SRR1610994	Tumor	intergenic	FGF9(dist=41642),LINC00424(dist=126653)	hpv82
SRR1610994	Tumor	ncRNA_intronic	CPB2-AS1	hpv16
SRR1610994	Tumor	intergenic	LINC00347(dist=200894),CTAGE11P(dist=479739)	hpv16
SRR1610994	Tumor	intronic	RBFOX1	hpv16
SRR1610994	Tumor	intronic	MAP2K4	hpv16
SRR1610994	Tumor	intergenic	C17orf112(dist=78897),KIF2B(dist=756329)	hpv16
SRR1610994	Tumor	ncRNA_intronic	LOC101928021	hpv16
SRR1610994	Tumor	intergenic	ZNF146(dist=14124),LOC100134317(dist=58446)	hpv16
SRR1610994	Tumor	intergenic	GYPC(dist=1937),TEX51(dist=200274)	hpv16
SRR1610994	Tumor	intronic	USP25	hpv16
SRR1610994	Tumor	intergenic	CECR3(dist=42592),CECR2(dist=50624)	hpv16
SRR1610994	Tumor	intronic	FHIT	hpv16
SRR1610994	Tumor	intronic	FHIT	hpv16
SRR1610994	Tumor	intergenic	LINC00636(dist=93379),CD47(dist=20809)	hpv16
SRR1610994	Tumor	intronic	STXBP5L	hpv16
SRR1610994	Tumor	intergenic	LINC01210(dist=26451),CLDN18(dist=191488)	hpv16
SRR1610994	Tumor	intronic	MRNIP	hpv16
SRR1610994	Tumor	intergenic	FAM120B(dist=116689),PSMB1(dist=11356)	hpv16
SRR1610994	Tumor	intergenic	NPC1L1(dist=7825),DDX56(dist=16277)	hpv16
SRR1610994	Tumor	intergenic	LOC101928283(dist=98174),GRM8(dist=961103)	hpv16
SRR1610994	Tumor	UTR3	CHRNA2(NM_000742:c.*762T>G,NM_001282455:c.*762T>G,NM_001347707:c.*762T>G,NM_001347706:c.*762T>G,NM_001347708:c.*762T>G,NM_001347705:c.*762T>G)	hpv16
SRR1610994	Tumor	ncRNA_intronic	LOC101927513	hpv16
SRR1610994	Tumor	intronic	KANK1	hpv16
SRR1610994	Tumor	intergenic	LOC101928201(dist=918532),NLGN4X(dist=337922)	hpv16
SRR1610994	Tumor	intergenic	NR0B1(dist=149297),CXorf21(dist=100149)	hpv16
SRR1610995	Tumor	intergenic	LINC01135(dist=41780),LINC01358(dist=78984)	hpv16
SRR1610995	Tumor	ncRNA_intronic	MGC27382	hpv16
SRR1610995	Tumor	intronic	ALG14	hpv16
SRR1610995	Tumor	UTR3	NRAS(NM_002524:c.*879T>G)	hpv16
SRR1610995	Tumor	intronic	NRAS	hpv16
SRR1610995	Tumor	intronic	NRAS	hpv16
SRR1610995	Tumor	intronic	SPTA1	hpv16
SRR1610995	Tumor	intronic	SDE2	hpv16
SRR1610995	Tumor	intronic	CHRM3	hpv16
SRR1610995	Tumor	intronic	NEBL	hpv16
SRR1610995	Tumor	intronic	NEBL	hpv16
SRR1610995	Tumor	intronic	NEBL	hpv16
SRR1610995	Tumor	intronic	NEBL	hpv16
SRR1610995	Tumor	intronic	NEBL	hpv16
SRR1610995	Tumor	intronic	NEBL	hpv16
SRR1610995	Tumor	intronic	NEBL	hpv16
SRR1610995	Tumor	intronic	RNF141	hpv16
SRR1610995	Tumor	intergenic	NXPE2(dist=297949),CADM1(dist=168746)	hpv82
SRR1610995	Tumor	intergenic	NXPE2(dist=297981),CADM1(dist=168714)	hpv82
SRR1610995	Tumor	intergenic	OR8D4(dist=6618),OR4D5(dist=25623)	hpv16
SRR1610995	Tumor	downstream	CLEC12A-AS1	hpv16
SRR1610995	Tumor	intergenic	PKP2(dist=90585),SYT10(dist=387982)	hpv16
SRR1610995	Tumor	intronic	GRIP1	hpv16
SRR1610995	Tumor	intronic	LTA4H	hpv16
SRR1610995	Tumor	ncRNA_intronic	LINC00571	hpv16
SRR1610995	Tumor	intergenic	NONE(dist=NONE),SLITRK1(dist=155689)	hpv16
SRR1610995	Tumor	intergenic	LINC01309(dist=1367533),DAOA-AS1(dist=663838)	hpv16
SRR1610995	Tumor	intronic	TTC6	hpv16
SRR1610995	Tumor	intergenic	LOC101927620(dist=447890),MIR5580(dist=343009)	hpv16
SRR1610995	Tumor	intronic	EFCAB11	hpv16
SRR1610995	Tumor	intergenic	FAM81A(dist=80059),GCNT3(dist=8172)	hpv16
SRR1610995	Tumor	intergenic	C2CD4A(dist=65505),C2CD4B(dist=27116)	hpv16
SRR1610995	Tumor	intergenic	RMI2(dist=8542),LOC101927131(dist=104955)	hpv16
SRR1610995	Tumor	intergenic	ABCC1(dist=1582),ABCC6(dist=4910)	hpv16
SRR1610995	Tumor	ncRNA_intronic	RRN3P2	hpv16
SRR1610995	Tumor	intronic	ITFG1	hpv16
SRR1610995	Tumor	UTR3	CIAPIN1(NM_020313:c.*567T>G,NM_001308347:c.*567T>G,NM_001308358:c.*589T>G)	hpv16
SRR1610995	Tumor	intergenic	GOT2(dist=422157),APOOP5(dist=597627)	hpv16
SRR1610995	Tumor	intronic	USP10	hpv16
SRR1610995	Tumor	intronic	C17orf80	hpv71
SRR1610995	Tumor	intergenic	LINC01255(dist=48083),SLC35G4(dist=54492)	hpv16
SRR1610995	Tumor	intronic	CEP192	hpv16
SRR1610995	Tumor	intergenic	DSC3(dist=13318),DSC2(dist=9841)	hpv16
SRR1610995	Tumor	intergenic	DSC3(dist=13836),DSC2(dist=9323)	hpv16
SRR1610995	Tumor	intergenic	DSC3(dist=16593),DSC2(dist=6566)	hpv16
SRR1610995	Tumor	ncRNA_intronic	DSCAS	hpv16
SRR1610995	Tumor	intronic	PHLPP1	hpv16
SRR1610995	Tumor	intergenic	ZNF468(dist=2257),ZNF320(dist=16266)	hpv16
SRR1610995	Tumor	intronic	C2orf42	hpv16
SRR1610995	Tumor	intergenic	LINC01826(dist=471674),CNTNAP5(dist=480132)	hpv16
SRR1610995	Tumor	intergenic	PCGEM1(dist=543574),LINC01821(dist=1023796)	hpv16
SRR1610995	Tumor	intergenic	LINC01921(dist=84075),DIRC3-AS1(dist=327019)	hpv16
SRR1610995	Tumor	intronic	MACROD2	hpv16
SRR1610995	Tumor	intronic	APP	hpv16
SRR1610995	Tumor	intergenic	APP(dist=164309),CYYR1-AS1(dist=58198)	hpv16
SRR1610995	Tumor	intergenic	C3orf38(dist=445493),EPHA3(dist=504066)	hpv16
SRR1610995	Tumor	intergenic	C3orf38(dist=445552),EPHA3(dist=504007)	hpv16
SRR1610995	Tumor	intergenic	MIR4445(dist=1436032),NECTIN3-AS1(dist=6387)	hpv16
SRR1610995	Tumor	intergenic	SPATA18(dist=247552),USP46(dist=246103)	hpv16
SRR1610995	Tumor	intergenic	ENPEP(dist=21827),PANCR(dist=10349)	hpv16
SRR1610995	Tumor	intergenic	LINC02433(dist=411196),FAM198B(dist=137233)	hpv16
SRR1610995	Tumor	intergenic	SPCS3(dist=223442),VEGFC(dist=127847)	hpv16
SRR1610995	Tumor	intronic	AHRR	hpv16
SRR1610995	Tumor	intergenic	LOC257396(dist=116772),FST(dist=248536)	hpv16
SRR1610995	Tumor	intronic	ARL15	hpv16
SRR1610995	Tumor	intergenic	NMUR2(dist=76903),LINC01470(dist=136783)	hpv16
SRR1610995	Tumor	ncRNA_intronic	LY86-AS1	hpv16
SRR1610995	Tumor	intergenic	LOC100506207(dist=742138),TFAP2A(dist=869100)	hpv16
SRR1610995	Tumor	intronic	CD83	hpv16
SRR1610995	Tumor	UTR3	DEK(NM_001134709:c.*485T>G,NM_003472:c.*485T>G)	hpv16
SRR1610995	Tumor	UTR3	RAB44(NM_001257357:c.*332A>C)	hpv16
SRR1610995	Tumor	intergenic	SDK1(dist=363177),FOXK1(dist=50123)	hpv16
SRR1610995	Tumor	intronic	PSPH	hpv16
SRR1610995	Tumor	intergenic	NONE(dist=NONE),NONE(dist=NONE)	hpv16
SRR1610995	Tumor	intronic	TYW1	hpv16
SRR1610995	Tumor	intronic	DGKI	hpv16
SRR1610995	Tumor	intergenic	KIAA1549(dist=37105),ZC3HAV1L(dist=7283)	hpv16
SRR1610995	Tumor	intergenic	LINC01592(dist=42993),LINC01603(dist=277688)	hpv16
SRR1610995	Tumor	intergenic	LOC392232(dist=208865),KCNB2(dist=76892)	hpv16
SRR1610995	Tumor	ncRNA_intronic	LINC00535	hpv16
SRR1610995	Tumor	ncRNA_intronic	LINC00535	hpv16
SRR1610995	Tumor	intergenic	MIR4471(dist=103442),ANKRD46(dist=23465)	hpv16
SRR1610995	Tumor	intergenic	FAM84B(dist=430199),PCAT1(dist=24489)	hpv16
SRR1610995	Tumor	ncRNA_intronic	LINC01241	hpv16
SRR1610995	Tumor	intergenic	ZCCHC6(dist=372549),GAS1(dist=217326)	hpv16
SRR1610995	Tumor	intronic	CENPP,ECM2	hpv16
SRR1610995	Tumor	ncRNA_intronic	NAMA	hpv16
SRR1610995	Tumor	intergenic	LOC101928335(dist=37989),TEX13B(dist=6895)	hpv16
SRR1610995	Tumor	intergenic	PLS3(dist=52718),DANT2(dist=136819)	hpv16
SRR1610995	Tumor	intronic	F9	hpv16
SRR1610996	Tumor	intronic	SDF4	hpv16
SRR1610996	Tumor	intronic	MAGI3	hpv16
SRR1610996	Tumor	intergenic	LINC00210(dist=16123),LINC01653(dist=106578)	hpv16
SRR1610996	Tumor	intronic	ENOX1	hpv16
SRR1610996	Tumor	intergenic	GZMB(dist=144859),STXBP6(dist=30527)	hpv16
SRR1610996	Tumor	ncRNA_exonic	LINC01148	hpv16
SRR1610996	Tumor	intergenic	MIR4313(dist=62384),UBE2Q2(dist=18587)	hpv16
SRR1610996	Tumor	intronic	FBXO22	hpv16
SRR1610996	Tumor	intronic	PKD1L2	hpv16
SRR1610996	Tumor	intronic	ABCA9	hpv16
SRR1610996	Tumor	intergenic	LIPG(dist=135174),ACAA2(dist=55422)	hpv16
SRR1610996	Tumor	intronic	CACNA1A	hpv16
SRR1610996	Tumor	intronic	STAT1	hpv16
SRR1610996	Tumor	intergenic	LOC100507657(dist=264408),MN1(dist=166029)	hpv16
SRR1610996	Tumor	intronic	CNTN4	hpv16
SRR1610996	Tumor	intergenic	MIR4790(dist=195534),GRM7-AS3(dist=1186569)	hpv16
SRR1610996	Tumor	intergenic	MIR4445(dist=1005465),NECTIN3-AS1(dist=436954)	hpv16
SRR1610996	Tumor	exonic	DLG1	hpv16
SRR1610996	Tumor	intergenic	UGT2B28(dist=56437),UGT2B4(dist=128678)	hpv16
SRR1610996	Tumor	ncRNA_intronic	LINC01019	hpv82
SRR1610996	Tumor	intergenic	LINC02114(dist=179234),LINC01020(dist=80260)	hpv16
SRR1610996	Tumor	intergenic	LINC00992(dist=25098),LINC02147(dist=125519)	hpv16
SRR1610996	Tumor	intronic	MEGF10	hpv16
SRR1610996	Tumor	intronic	SLC36A1	hpv16
SRR1610996	Tumor	intergenic	RNF145(dist=6874),LINC01932(dist=10788)	hpv16
SRR1610996	Tumor	intergenic	GJA1(dist=11966),HSF2(dist=937841)	hpv16
SRR1610996	Tumor	downstream	S1PR3,SHC3	hpv16
SRR1610996	Tumor	intronic	ERCC6L2	hpv16
SRR1610996	Tumor	intergenic	ABCA1(dist=63537),SLC44A1(dist=252822)	hpv16
SRR1610996	Tumor	intronic	DMD	hpv16
SRR1610999	Tumor	intergenic	TRDMT1(dist=8942),VIM-AS1(dist=3226)	hpv16
SRR1610999	Tumor	intronic	CACNB2	hpv16
SRR1610999	Tumor	intronic	CLDN10	hpv82
SRR1610999	Tumor	intronic	RARA	hpv16
SRR1610999	Tumor	exonic	TNS4	hpv16
SRR1610999	Tumor	intronic	ZNF385D	hpv82
SRR1610999	Tumor	intronic	FHIT	hpv16
SRR1610999	Tumor	intronic	FHIT	hpv16
SRR1610999	Tumor	intergenic	KBTBD8(dist=195485),MIR4272(dist=18771)	hpv16
SRR1610999	Tumor	intronic	ZFYVE28	hpv16
SRR1610999	Tumor	intergenic	PRDM9(dist=210527),C5orf17(dist=212224)	hpv18
SRR1610999	Tumor	intronic	MROH2B	hpv16
SRR1610999	Tumor	intergenic	SAMD5(dist=637990),SASH1(dist=64265)	hpv16
SRR1610999	Tumor	intergenic	ZDHHC14(dist=95163),SNX9(dist=54063)	hpv16
SRR1611001	Tumor	intergenic	S100A2(dist=6922),S100A16(dist=34131)	hpv16
SRR1611001	Tumor	intronic	FHIT	hpv16
SRR1611001	Tumor	intronic	FHIT	hpv16
SRR1611002	Tumor	intronic	GLI2	hpv16
SRR1611002	Tumor	intronic	GLI2	hpv16
SRR1611002	Tumor	intronic	GLI2	hpv16
SRR1611002	Tumor	intronic	FHIT	hpv16
SRR1611002	Tumor	intronic	FHIT	hpv16
SRR1611003	Tumor	intronic	FHIT	hpv16
SRR1611003	Tumor	intronic	FHIT	hpv16
SRR1611003	Tumor	intergenic	NLN(dist=56796),ERBIN(dist=40475)	hpv16
SRR1611003	Tumor	intronic	IL1RAPL1	hpv16
SRR1611003	Tumor	intronic	IL1RAPL1	hpv16
SRR1611004	Tumor	intronic	SDK2	hpv16
SRR1611004	Tumor	intronic	SDK2	hpv16
SRR1611004	Tumor	intergenic	LOC728485(dist=1323),ZNF790-AS1(dist=19149)	hpv16
SRR1611005	Tumor	ncRNA_intronic	LANCL1-AS1	hpv16
SRR1611005	Tumor	ncRNA_intronic	LANCL1-AS1	hpv16
SRR1611007	Tumor	intronic	TEX2	hpv18
SRR1611007	Tumor	intronic	PECAM1	hpv18
SRR1611013	Tumor	intergenic	ACTRT1(dist=644185),SMARCA1(dist=749913)	hpv16
SRR1611013	Tumor	ncRNA_intronic	SPANXA2-OT1	hpv16
SRR1611014	Tumor	intronic	KCTD1	hpv16
SRR1611014	Tumor	intergenic	PIK3IP1(dist=13251),PATZ1(dist=20019)	hpv16
SRR1611014	Tumor	intronic	PATZ1	hpv16
SRR1611014	Tumor	intergenic	TRPC7(dist=368573),SPOCK1(dist=241249)	hpv16
SRR1611015	Tumor	intronic	RTN4RL1	hpv16
SRR1611015	Tumor	intronic	RTN4RL1	hpv16
SRR1611015	Tumor	intronic	RTN4RL1	hpv16
SRR1611015	Tumor	intronic	RTN4RL1	hpv16
SRR1611015	Tumor	intergenic	DPH1(dist=5323),MIR132(dist=1154)	hpv16
SRR1611015	Tumor	intronic	LRP1B	hpv16
SRR1611016	Tumor	ncRNA_intronic	SNHG3	hpv59
SRR1611016	Tumor	intronic	TRNAU1AP	hpv59
SRR1611017	Tumor	intergenic	CXCL12(dist=196064),TMEM72-AS1(dist=229863)	hpv16
SRR1611017	Tumor	intergenic	TMTC2(dist=375643),SLC6A15(dist=1348977)	hpv16
SRR1611017	Tumor	intronic	FLT1	hpv16
SRR1611017	Tumor	intronic	CA12	hpv16
SRR1611017	Tumor	intergenic	CHCHD5(dist=41903),FLJ42351(dist=10887)	hpv16
SRR1611017	Tumor	intronic	PARD3B	hpv16
SRR1611017	Tumor	intronic	PARD3B	hpv16
SRR1611017	Tumor	intronic	PARD3B	hpv16
SRR1611017	Tumor	intronic	PARD3B	hpv16
SRR1611017	Tumor	intronic	TPRG1	hpv16
SRR1611017	Tumor	intergenic	TPRG1(dist=6407),TP63(dist=266857)	hpv16
SRR1611017	Tumor	intergenic	LINC02261(dist=593165),MIR4275(dist=944192)	hpv16
SRR1611017	Tumor	intergenic	LINC02261(dist=683433),MIR4275(dist=853924)	hpv16
SRR1611017	Tumor	intergenic	LINC02472(dist=197425),PCDH7(dist=1301822)	hpv16
SRR1611017	Tumor	intergenic	LINC02173(dist=170123),DKK2(dist=298232)	hpv16
SRR1611017	Tumor	ncRNA_intronic	LOC101929057	hpv16
SRR1611017	Tumor	ncRNA_intronic	LOC101929057	hpv16
SRR1611017	Tumor	intronic	PLEKHG1	hpv16
SRR1611017	Tumor	intronic	RBM28	hpv16
SRR1611017	Tumor	intergenic	TEX13B(dist=3114),VSIG1(dist=59486)	hpv16
SRR1611017	Tumor	intergenic	RTL4(dist=142056),LHFPL1(dist=31350)	hpv16
SRR1611017	Tumor	intergenic	RTL4(dist=150846),LHFPL1(dist=22560)	hpv16
SRR1611018	Tumor	intronic	BICC1	hpv16
SRR1611018	Tumor	ncRNA_intronic	LINC00383	hpv16
SRR1611018	Tumor	intronic	GPC5	hpv16
SRR1611018	Tumor	intergenic	HS3ST4(dist=134212),C16orf82(dist=794998)	hpv16
SRR1611018	Tumor	ncRNA_intronic	LINC01250	hpv16
SRR1611018	Tumor	ncRNA_intronic	NPHP3-ACAD11	hpv16
SRR1611018	Tumor	intergenic	LOC440982(dist=157518),LINC02032(dist=410731)	hpv16
SRR1611018	Tumor	intergenic	LOC440982(dist=158131),LINC02032(dist=410118)	hpv16
SRR1611018	Tumor	ncRNA_intronic	LOC101929057	hpv16
SRR1611018	Tumor	intronic	CDK13	hpv16
SRR1611018	Tumor	intronic	CDK13	hpv16
SRR1611018	Tumor	intronic	CDK13	hpv16
SRR1611018	Tumor	intronic	CDK13	hpv16
SRR1611018	Tumor	intronic	CDK13	hpv16
SRR1611018	Tumor	intronic	CDK13	hpv16
SRR1611018	Tumor	intronic	CDK13	hpv16
SRR1611018	Tumor	intronic	CDK13	hpv16
SRR1611018	Tumor	intronic	CDK13	hpv16
SRR1611018	Tumor	intronic	CDK13	hpv16
SRR1611018	Tumor	intronic	CDK13	hpv16
SRR1611018	Tumor	intronic	CDK13	hpv16
SRR1611018	Tumor	intronic	CDK13	hpv16
SRR1611019	CIN3	intronic	CTTNBP2NL	hpv16
SRR1611019	CIN3	intronic	DLG2	hpv16
SRR1611019	CIN3	intergenic	ABCA12(dist=88301),ATIC(dist=85227)	hpv16
SRR1611019	CIN3	intronic	MYO18B	hpv16
SRR1611020	Tumor	intergenic	LOC101928516(dist=233484),COL12A1(dist=160115)	hpv16
SRR1611020	Tumor	intergenic	LOC101928516(dist=333466),COL12A1(dist=60133)	hpv16
SRR1611021	Tumor	intergenic	LINC00592(dist=7688),KRT7(dist=1601)	hpv82
SRR1611021	Tumor	intronic	SIPA1L3	hpv16
SRR1611022	Tumor	intergenic	TRIP4(dist=5820),ZNF609(dist=38297)	hpv33
SRR1611022	Tumor	intergenic	MIR4634(dist=52959),LINC01951(dist=114336)	hpv33
SRR1611024	Tumor	intergenic	C15orf53(dist=368544),C15orf54(dist=182087)	hpv16
SRR1611024	Tumor	intergenic	C15orf53(dist=449054),C15orf54(dist=101577)	hpv16
SRR1611024	Tumor	intergenic	C15orf53(dist=454618),C15orf54(dist=96013)	hpv16
SRR1611024	Tumor	intergenic	MAIP1(dist=83001),SPATS2L(dist=258756)	hpv16
SRR1611024	Tumor	intergenic	MAIP1(dist=86849),SPATS2L(dist=254908)	hpv16
SRR1611024	Tumor	intergenic	MAIP1(dist=138688),SPATS2L(dist=203069)	hpv16
SRR1611024	Tumor	intergenic	MAIP1(dist=143628),SPATS2L(dist=198129)	hpv16
SRR1611026	Tumor	intronic	UBE2Z	hpv16
SRR1611027	Tumor	intergenic	TACC3(dist=19351),FGFR3(dist=28783)	hpv18
SRR1611028	Tumor	intergenic	LINC00704(dist=49882),AKR1E2(dist=98225)	hpv16
SRR1611029	Tumor	intronic	IKBKB	hpv18
SRR1611031	Tumor	intergenic	TP63(dist=1891),P3H2(dist=57558)	hpv16
SRR1611033	Tumor	intergenic	KLF5(dist=217807),LINC00392(dist=268895)	hpv16
SRR1611033	Tumor	intergenic	KLF5(dist=320738),LINC00392(dist=165964)	hpv16
SRR1611037	Tumor	UTR3	STK11(NM_000455:c.*839A>C)	hpv16
SRR1611037	Tumor	intergenic	OSR1(dist=200014),LINC00954(dist=310229)	hpv16
SRR1611037	Tumor	intergenic	OSR1(dist=241387),LINC00954(dist=268856)	hpv16
SRR1611037	Tumor	intronic	NCKAP1	hpv16
SRR1611037	Tumor	intronic	NCKAP1	hpv16
SRR1611037	Tumor	intronic	NCKAP1	hpv16
SRR1611038	Tumor	intronic	CLSTN2	hpv18
SRR1611038	Tumor	intronic	CLSTN2	hpv18
SRR1611044	Tumor	UTR3	HMGN5(NM_030763:c.*264T>G)	hpv16
SRR1611045	Tumor	intronic	PBX1	hpv18
SRR1611045	Tumor	intronic	PBX1	hpv18
SRR1611049	Tumor	intergenic	AIG1(dist=65752),ADAT2(dist=16737)	hpv16
SRR1611052	Tumor	intergenic	PRNCR1(dist=88055),CASC19(dist=7136)	hpv18
SRR1611052	Tumor	intergenic	PRNCR1(dist=88731),CASC19(dist=6460)	hpv18
SRR1611052	Tumor	ncRNA_intronic	CASC21	hpv18
SRR1611053	Tumor	intergenic	UBE2NL(dist=982329),SPANXN1(dist=380008)	hpv16
SRR1611054	Tumor	intergenic	OTOA(dist=9480),RRN3P1(dist=26421)	hpv16
SRR1611054	Tumor	intronic	ANKRD11	hpv16
SRR1611054	Tumor	intronic	ANKRD11	hpv16
SRR1611054	Tumor	intronic	ANKRD11	hpv16
SRR1611054	Tumor	intergenic	VAPA(dist=442953),LINC01254(dist=2159)	hpv16
SRR1611054	Tumor	intergenic	IGSF5(dist=64115),PCP4(dist=1210)	hpv16
SRR1611054	Tumor	intronic	PCP4	hpv16
SRR1611054	Tumor	intronic	PCP4	hpv16
SRR1611054	Tumor	exonic	TRPM2	hpv16
SRR1611054	Tumor	ncRNA_intronic	LOC101929064	hpv16
SRR1611055	Tumor	intergenic	SUCO(dist=41501),FASLG(dist=5674)	hpv16
SRR1611055	Tumor	intergenic	NONE(dist=NONE),BRINP3(dist=82200)	hpv16
SRR1611055	Tumor	ncRNA_intronic	LOC100506747	hpv16
SRR1611055	Tumor	intergenic	USH2A(dist=38521),ESRRG(dist=41329)	hpv16
SRR1611055	Tumor	intergenic	USH2A(dist=42619),ESRRG(dist=37231)	hpv16
SRR1611055	Tumor	ncRNA_intronic	CLLU1	hpv16
SRR1611055	Tumor	intergenic	MTIF3(dist=58863),LNX2(dist=36448)	hpv16
SRR1611055	Tumor	intergenic	LINC01550(dist=635388),C14orf177(dist=98101)	hpv16
SRR1611055	Tumor	intergenic	FOXL1(dist=53182),LINC02189(dist=85804)	hpv16
SRR1611055	Tumor	intronic	TMEM241	hpv16
SRR1611055	Tumor	ncRNA_intronic	LINC01317	hpv16
SRR1611055	Tumor	intergenic	LINC01191(dist=18521),DPP10(dist=416527)	hpv16
SRR1611055	Tumor	intronic	PLCB4	hpv16
SRR1611055	Tumor	ncRNA_intronic	LOC100507412,RNA28SN5	hpv16
SRR1611055	Tumor	ncRNA_intronic	LINC00229	hpv16
SRR1611055	Tumor	intergenic	LINC00229(dist=20244),PRR5(dist=22884)	hpv16
SRR1611055	Tumor	ncRNA_intronic	LOC101929064	hpv16
SRR1611055	Tumor	ncRNA_intronic	LOC101929064	hpv16
SRR1611055	Tumor	ncRNA_intronic	LOC101929210	hpv16
SRR1611055	Tumor	ncRNA_intronic	LINCR-0003	hpv16
SRR1611055	Tumor	intergenic	LOC102467226(dist=342181),FTMT(dist=183937)	hpv16
SRR1611055	Tumor	intronic	PTPRK	hpv16
SRR1611055	Tumor	intronic	FOXP2	hpv16
SRR1611055	Tumor	intergenic	MMP16(dist=1022029),LOC101929709(dist=367882)	hpv16
SRR1611055	Tumor	intronic	LPAR1	hpv16
SRR1611056	Tumor	intronic	LRP1B	hpv59
SRR1611056	Tumor	intronic	LRP1B	hpv59
SRR1611056	Tumor	intronic	ADGRL3	hpv71
SRR1611057	Tumor	intronic	AMPD1	hpv16
SRR1611057	Tumor	intronic	NRAS	hpv16
SRR1611057	Tumor	ncRNA_intronic	LINC01036	hpv16
SRR1611057	Tumor	intronic	PALD1	hpv82
SRR1611057	Tumor	intergenic	LINC02087(dist=117195),ADORA2B(dist=9980)	hpv16
SRR1611057	Tumor	intronic	VMP1	hpv16
SRR1611057	Tumor	intergenic	DSC3(dist=13836),DSC2(dist=9323)	hpv16
SRR1611057	Tumor	intergenic	DSC3(dist=20261),DSC2(dist=2898)	hpv16
SRR1611057	Tumor	ncRNA_intronic	LOC101929064	hpv16
SRR1611057	Tumor	intergenic	CTD-2201I18.1(dist=3549),SERINC5(dist=24013)	hpv16
SRR1611057	Tumor	intergenic	LOC102546299(dist=1024461),LINC01947(dist=1337778)	hpv16
SRR1611057	Tumor	intronic	HERPUD2	hpv82
SRR1611058	Tumor	intergenic	LOC102546299(dist=1024461),LINC01947(dist=1337778)	hpv16
SRR1611058	Tumor	intergenic	LOC102546299(dist=1043111),LINC01947(dist=1319128)	hpv16
SRR1611058	Tumor	intergenic	LOC102546299(dist=1045881),LINC01947(dist=1316358)	hpv16
SRR1611058	Tumor	intronic	DIAPH2	hpv16
SRR1611058	Tumor	intronic	DIAPH2	hpv16
SRR1611059	Tumor	intronic	NEBL	hpv16
SRR1611059	Tumor	intronic	HERC1	hpv16
SRR1611060	Tumor	intergenic	TNFSF13B(dist=219509),MYO16(dist=68159)	hpv16
SRR1611060	Tumor	intergenic	TNFSF13B(dist=219525),MYO16(dist=68143)	hpv16
SRR1611060	Tumor	intergenic	MIR1468(dist=277699),AMER1(dist=121331)	hpv16
SRR1611061	Tumor	intergenic	AP1M2(dist=8978),SLC44A2(dist=6152)	hpv16
SRR1611061	Tumor	intergenic	LINC02172(dist=350234),LINC00616(dist=73759)	hpv16
SRR1611061	Tumor	intergenic	LINC02172(dist=365666),LINC00616(dist=58327)	hpv16
SRR1611062	Tumor	intronic	ITGBL1	hpv82
SRR1611062	Tumor	intergenic	CFAP99(dist=3685),RNF4(dist=2420)	hpv82
SRR1611062	Tumor	intergenic	LOC102546299(dist=1024461),LINC01947(dist=1337778)	hpv16
SRR1611063	Tumor	intronic	NR5A2	hpv16
SRR1611063	Tumor	intronic	LRP1B	hpv16
SRR1611063	Tumor	ncRNA_intronic	LOC105374313	hpv16
SRR1611064	Tumor	intergenic	AP1M2(dist=8978),SLC44A2(dist=6152)	hpv16
SRR1611064	Tumor	intergenic	AP1M2(dist=10263),SLC44A2(dist=4867)	hpv16
SRR1611065	Tumor	intronic	LRP1B	hpv16
SRR1611065	Tumor	intronic	LRP1B	hpv16
SRR1611065	Tumor	intronic	LRP1B	hpv16
SRR1611067	CIN3	intronic	NUP93	hpv16
SRR1611067	CIN3	intronic	NUP93	hpv16
SRR1611067	CIN3	intronic	NUP93	hpv16
SRR1611067	CIN3	intronic	KRT23	hpv16
SRR1611067	CIN3	intronic	UGT2B7	hpv16
SRR1611067	CIN3	downstream	LINC01091	hpv16
SRR1611067	CIN3	intergenic	MIR2054(dist=6483),NONE(dist=NONE)	hpv16
SRR1611067	CIN3	intergenic	MIR2054(dist=15880),NONE(dist=NONE)	hpv16
SRR1611067	CIN3	intergenic	MIR2054(dist=20509),NONE(dist=NONE)	hpv16
SRR1611067	CIN3	intergenic	HAS2-AS1(dist=478308),SMILR(dist=290695)	hpv16
SRR1611067	CIN3	intergenic	FLJ41200(dist=151170),LINC00583(dist=345472)	hpv16
SRR1611068	Tumor	intronic	MAML3	hpv16
SRR1611068	Tumor	intronic	MAML3	hpv16
SRR1611070	Tumor	intronic	FHAD1	hpv16
SRR1611070	Tumor	intronic	FHAD1	hpv16
SRR1611070	Tumor	ncRNA_intronic	CASC21	hpv18
SRR1611070	Tumor	ncRNA_intronic	CASC21	hpv18
SRR1611070	Tumor	ncRNA_intronic	CASC21	hpv18
SRR1611071	Tumor	intergenic	C21orf59-TCP10L(dist=11478),SYNJ1(dist=4410)	hpv16
SRR1611071	Tumor	intronic	MECOM	hpv45
SRR1611071	Tumor	intergenic	CMAHP(dist=17173),LOC101928663(dist=89351)	hpv16
SRR1611071	Tumor	intergenic	CMAHP(dist=83403),LOC101928663(dist=23121)	hpv16
SRR1611071	Tumor	intergenic	CMAHP(dist=93663),LOC101928663(dist=12861)	hpv16
SRR1611072	Tumor	intergenic	KLF5(dist=242218),LINC00392(dist=244484)	hpv16
SRR1611072	Tumor	intergenic	LINC00392(dist=92155),KLF12(dist=5978)	hpv16
SRR1611072	Tumor	ncRNA_intronic	CASC21,CASC8	hpv18
SRR1611072	Tumor	ncRNA_intronic	CASC21,CASC8	hpv18
SRR1611072	Tumor	intergenic	ZCCHC13(dist=47400),SLC16A2(dist=69059)	hpv16
SRR1611073	Tumor	intronic	SYMPK	hpv16
SRR1611073	Tumor	intronic	CNTN4	hpv82
SRR1611074	Tumor	intergenic	KLF5(dist=418316),LINC00392(dist=68386)	hpv18
SRR1611074	Tumor	intergenic	KLF5(dist=421912),LINC00392(dist=64790)	hpv18
SRR1611074	Tumor	intergenic	LINC02149(dist=153500),FBXL7(dist=80136)	hpv16
SRR1611075	Tumor	intronic	SCAMP3	hpv16
SRR1611075	Tumor	intronic	GALNT2	hpv16
SRR1611075	Tumor	intronic	ZPR1	hpv16
SRR1611075	Tumor	intergenic	LINC02231(dist=11136),WIF1(dist=47197)	hpv16
SRR1611075	Tumor	intergenic	SORD2P(dist=26561),TERB2(dist=45447)	hpv16
SRR1611075	Tumor	intergenic	RMI2(dist=101703),LOC101927131(dist=11794)	hpv16
SRR1611075	Tumor	intergenic	FTO(dist=126622),LINC02169(dist=4457)	hpv16
SRR1611075	Tumor	intronic	EFTUD2	hpv16
SRR1611075	Tumor	intergenic	LINC01924(dist=1174963),CDH7(dist=151697)	hpv16
SRR1611075	Tumor	intergenic	MIR3679(dist=68851),MGAT5(dist=58216)	hpv16
SRR1611075	Tumor	intronic	FHIT	hpv16
SRR1611075	Tumor	intronic	FHIT	hpv16
SRR1611075	Tumor	intronic	FHIT	hpv16
SRR1611075	Tumor	intronic	NAALADL2	hpv16
SRR1611075	Tumor	intergenic	RIOK1(dist=121392),DSP(dist=2146)	hpv16
SRR1611075	Tumor	intronic	DST	hpv16
SRR1611075	Tumor	intronic	NKAIN2	hpv16
SRR1611075	Tumor	intergenic	LINC00998(dist=591124),PPP1R3A(dist=167121)	hpv16
SRR1611075	Tumor	intergenic	MYC(dist=1647),PVT1(dist=51452)	hpv16
SRR1611076	Tumor	intergenic	LINC01358(dist=41353),HSD52(dist=2336)	hpv31
SRR1611076	Tumor	intergenic	EIF5AL1(dist=28010),SFTPA2(dist=11406)	hpv31
SRR1611076	Tumor	intronic	CA10	hpv31
SRR1611076	Tumor	intronic	CA10	hpv31
SRR1611076	Tumor	intergenic	LINC02506(dist=86942),LINC02353(dist=108690)	hpv31
SRR1611077	Tumor	intergenic	LINC01206(dist=197548),LINC01994(dist=238746)	hpv18
SRR1611077	Tumor	intergenic	LINC01206(dist=387200),LINC01994(dist=49094)	hpv18
SRR1611078	Tumor	intergenic	TEX41(dist=548359),PABPC1P2(dist=961974)	hpv16
SRR1611078	Tumor	intergenic	TEX41(dist=671418),PABPC1P2(dist=838915)	hpv16
SRR1611079	Tumor	intronic	ING4	hpv16
SRR1611079	Tumor	intergenic	MYT1L(dist=121988),LINC01250(dist=441747)	hpv16
SRR1611079	Tumor	intergenic	MYT1L(dist=122020),LINC01250(dist=441715)	hpv16
SRR1611079	Tumor	intergenic	MYT1L(dist=122821),LINC01250(dist=440914)	hpv16
SRR1611079	Tumor	intergenic	MYT1L(dist=123853),LINC01250(dist=439882)	hpv16
SRR1611079	Tumor	intronic	NCK1	hpv16
SRR1611079	Tumor	intergenic	IL20RB(dist=736426),SOX14(dist=16782)	hpv16
SRR1611079	Tumor	intergenic	IL20RB(dist=743863),SOX14(dist=9345)	hpv16
SRR1611079	Tumor	intergenic	LINC01210(dist=26451),CLDN18(dist=191488)	hpv16
SRR1611079	Tumor	intronic	CPVL	hpv16
SRR1611079	Tumor	intergenic	RNF38(dist=132255),MELK(dist=39409)	hpv16
SRR1611079	Tumor	intergenic	RNF38(dist=161043),MELK(dist=10621)	hpv16
SRR1611079	Tumor	intergenic	RNF38(dist=162149),MELK(dist=9515)	hpv16
SRR1611079	Tumor	intergenic	RNF38(dist=166022),MELK(dist=5642)	hpv16
SRR1611080	Tumor	intergenic	MIR3687-1(dist=5043),TEKT4P2(dist=75883)	hpv16
SRR1611081	Tumor	upstream;downstream	HOXB7;HOXB8	hpv18
SRR1611081	Tumor	upstream;downstream	HOXB7;HOXB8	hpv18
SRR1611082	Tumor	intergenic	LOC105369443(dist=1243856),CNTN5(dist=1262370)	hpv16
SRR1611082	Tumor	intronic	FHIT	hpv16
SRR1611082	Tumor	intergenic	CD24(dist=6387),C6orf203(dist=44930)	hpv16
SRR1611082	Tumor	intergenic	CD24(dist=17405),C6orf203(dist=33912)	hpv16
SRR1611084	Tumor	intronic	IL1RAP	hpv16
SRR1611085	Tumor	ncRNA_intronic	CCAT1	hpv18
SRR1611085	Tumor	ncRNA_intronic	CASC21,CASC8	hpv18
SRR1611085	Tumor	ncRNA_intronic	CASC21,CASC8	hpv18
SRR1611087	Tumor	intergenic	KLF5(dist=273351),LINC00392(dist=213351)	hpv18
SRR1611088	CIN2	UTR5	DPP4(NM_001935:c.-479T>G)	hpv16
SRR1611088	CIN2	intronic	FHIT	hpv16
SRR1611090	CIN1	ncRNA_intronic	LINC01725,LOC101927560	hpv18
SRR1611090	CIN1	intronic	ALG14	hpv71
SRR1611090	CIN1	intergenic	LINC00355(dist=1651155),LINC01052(dist=138881)	hpv82
SRR1611090	CIN1	intergenic	LINC00460(dist=107727),EFNB2(dist=4212)	hpv82
SRR1611090	CIN1	intergenic	SATB2-AS1(dist=132114),LINC01877(dist=3196)	hpv82
SRR1611090	CIN1	intronic	FHIT	hpv16
SRR1611090	CIN1	intronic	FHIT	hpv16
SRR1611090	CIN1	intergenic	DNAJC13(dist=15840),ACAD11(dist=3266)	hpv82
SRR1611090	CIN1	intergenic	F11-AS1(dist=30497),MTNR1A(dist=2100)	hpv82
SRR1611090	CIN1	ncRNA_intronic	CCAT1	hpv18
SRR1611090	CIN1	intergenic	CCAT1(dist=10036),CASC21(dist=15333)	hpv18
SRR1611091	CIN1	intronic	FHIT	hpv16
SRR1611092	CIN1	intronic	FHIT	hpv16
SRR1611093	CIN1	intronic	ARHGEF2	hpv58
SRR1611093	CIN1	intronic	RGS8	hpv58
SRR1611093	CIN1	intronic	LAD1	hpv58
SRR1611093	CIN1	intronic	ENDOD1	hpv58
SRR1611093	CIN1	intergenic	AMN1(dist=46173),H3F3C(dist=15838)	hpv58
SRR1611093	CIN1	intergenic	LMO7DN(dist=559606),KCTD12(dist=436751)	hpv58
SRR1611093	CIN1	intergenic	LRP1B(dist=335158),KYNU(dist=410767)	hpv58
SRR1611093	CIN1	intergenic	CNTN3(dist=642622),MIR4444-2(dist=50714)	hpv58
SRR1611093	CIN1	intergenic	ING2(dist=82456),RWDD4(dist=44751)	hpv58
SRR1611093	CIN1	intergenic	MIR3672(dist=1509082),GRIA3(dist=304108)	hpv58
SRR1611094	CIN2	intergenic	NONE(dist=NONE),PROS1(dist=402523)	hpv33
SRR1611094	CIN2	intergenic	NONE(dist=NONE),PROS1(dist=402510)	hpv33
SRR1611094	CIN2	intergenic	NONE(dist=NONE),PROS1(dist=402488)	hpv33
SRR1611094	CIN2	intergenic	NONE(dist=NONE),PROS1(dist=402435)	hpv33
SRR1611094	CIN2	intergenic	NONE(dist=NONE),PROS1(dist=402378)	hpv33
SRR1611094	CIN2	intergenic	NONE(dist=NONE),PROS1(dist=402359)	hpv33
SRR1611094	CIN2	intergenic	NONE(dist=NONE),PROS1(dist=402347)	hpv33
SRR1611094	CIN2	intergenic	NONE(dist=NONE),EMB(dist=730005)	hpv33
SRR1611094	CIN2	intergenic	LOC101927243(dist=74135),PTPN12(dist=37878)	hpv33
SRR1611097	Tumor	intronic	AXDND1	hpv16
SRR1611097	Tumor	intergenic	OR9K2(dist=82679),OR10A7(dist=7570)	hpv16
SRR1611097	Tumor	intronic	DMD	hpv16
SRR1611098	Tumor	intronic	CLTCL1	hpv16
SRR1611098	Tumor	intergenic	CLDN5(dist=36943),LINC00895(dist=3850)	hpv16
SRR1611100	CIN3	ncRNA_exonic	CCDC18-AS1	hpv16
SRR1611100	CIN3	UTR3	KCNK1(NM_002245:c.*422A>C)	hpv16
SRR1611100	CIN3	intronic	SDCCAG8	hpv16
SRR1611100	CIN3	intronic	SGMS1	hpv16
SRR1611100	CIN3	intergenic	PPP6R3(dist=28026),GAL(dist=41116)	hpv16
SRR1611100	CIN3	intergenic	SYT10(dist=214952),ALG10(dist=367510)	hpv16
SRR1611100	CIN3	intergenic	LRIG3(dist=120376),SLC16A7(dist=555126)	hpv16
SRR1611100	CIN3	intergenic	LINC00430(dist=296710),MIR4500HG(dist=210470)	hpv16
SRR1611100	CIN3	intergenic	LINC02312(dist=120347),LINC01550(dist=42432)	hpv16
SRR1611100	CIN3	intergenic	MIR4527HG(dist=226370),SMAD2(dist=12178)	hpv16
SRR1611100	CIN3	intronic	WDR33	hpv16
SRR1611100	CIN3	intergenic	TRPC4AP(dist=14540),EDEM2(dist=8002)	hpv16
SRR1611100	CIN3	intronic	CECR2	hpv16
SRR1611100	CIN3	intergenic	MIR4790(dist=39687),GRM7-AS3(dist=1342416)	hpv16
SRR1611100	CIN3	intronic	STK32B	hpv16
SRR1611100	CIN3	intronic	ARHGAP26	hpv16
SRR1611100	CIN3	intergenic	IFNGR1(dist=234794),OLIG3(dist=37975)	hpv16
SRR1611100	CIN3	intronic	CPQ	hpv16
SRR1611100	CIN3	intronic	PLPPR1	hpv16
SRR1611100	CIN3	intergenic	CT83(dist=241749),LOC100126447(dist=106149)	hpv16
SRR1611100	CIN3	intergenic	MAGEC2(dist=547819),SPANXN4(dist=272809)	hpv16
SRR1611101	CIN2	intergenic	TSPAN2(dist=136265),NGF(dist=60151)	hpv58
SRR1611101	CIN2	intergenic	RDH16(dist=10733),GPR182(dist=24464)	hpv58
SRR1611101	CIN2	intergenic	EEA1(dist=9180),LOC643339(dist=65247)	hpv58
SRR1611101	CIN2	intronic	GOLGA6L10	hpv58
SRR1611101	CIN2	intronic	GPRC5B	hpv58
SRR1611101	CIN2	intronic	SH2B1	hpv58
SRR1611101	CIN2	intergenic	MAPK3(dist=40351),CORO1A(dist=19750)	hpv58
SRR1611101	CIN2	intergenic	LINC-ROR(dist=8722),BOD1L2(dist=66221)	hpv58
SRR1611101	CIN2	intergenic	WDR75(dist=72912),SLC40A1(dist=12116)	hpv58
SRR1611101	CIN2	intergenic	MAIP1(dist=279753),SPATS2L(dist=62004)	hpv58
SRR1611101	CIN2	intergenic	LINC02462(dist=254378),LINC02485(dist=313203)	hpv58
SRR1611101	CIN2	upstream	LINC02123	hpv58
SRR1611101	CIN2	intergenic	MSX2(dist=19795),MIR4634(dist=1040)	hpv58
SRR1611101	CIN2	intergenic	E2F3(dist=1549),CDKAL1(dist=39194)	hpv58
SRR1611101	CIN2	intronic	PKHD1	hpv82
SRR1611101	CIN2	intergenic	GRIK2(dist=693323),HACE1(dist=1964687)	hpv58
SRR1611102	CIN2	intronic	FMN2	hpv16
SRR1611102	CIN2	intronic	ADGRG1	hpv16
SRR1611102	CIN2	intronic	AP2B1	hpv16
SRR1611102	CIN2	intergenic	TSN(dist=36603),LINC01826(dist=1261701)	hpv82
SRR1611102	CIN2	intronic	PKP4	hpv16
SRR1611102	CIN2	intronic	FHIT	hpv16
SRR1611102	CIN2	intronic	FHIT	hpv16
SRR1611103	CIN1	intronic	FHIT	hpv16
SRR1611103	CIN1	intronic	FHIT	hpv16
SRR1611104	CIN3	intronic	FHIT	hpv16
SRR1611104	CIN3	intronic	FHIT	hpv16
SRR1611105	CIN3	intergenic	COA7(dist=15743),ZYG11B(dist=12350)	hpv16
SRR1611105	CIN3	intergenic	RNVU1-1(dist=11389),MIR6077(dist=14360)	hpv16
SRR1611105	CIN3	intronic	ADAM12	hpv82
SRR1611105	CIN3	intergenic	CACNA1A(dist=174831),CCDC130(dist=50469)	hpv16
SRR1611105	CIN3	intronic	FHIT	hpv16
SRR1611105	CIN3	intronic	FHIT	hpv16
SRR1611105	CIN3	intronic	CD2AP	hpv82
SRR1611105	CIN3	intronic	RAB2A	hpv16
SRR1611106	CIN2	intronic	FHIT	hpv16
SRR1611106	CIN2	intronic	FHIT	hpv16
SRR1611108	CIN2	intergenic	KLF5(dist=339817),LINC00392(dist=146885)	hpv16
SRR1611108	CIN2	intronic	FHIT	hpv16
SRR1611109	CIN3	intronic	CACHD1	hpv16
SRR1611109	CIN3	intronic	CADM1	hpv33
SRR1611109	CIN3	intronic	SYT1	hpv33
SRR1611109	CIN3	intergenic	FAM124A(dist=50796),SERPINE3(dist=5995)	hpv33
SRR1611109	CIN3	intergenic	MIR548AD(dist=753656),LOC100288911(dist=129607)	hpv33
SRR1611109	CIN3	intronic	FHIT	hpv16
SRR1611109	CIN3	intronic	FHIT	hpv16
SRR1611109	CIN3	intergenic	MARCH11(dist=144900),LINC02150(dist=48673)	hpv33
SRR1611109	CIN3	intronic	SLC44A1	hpv33
SRR1611111	CIN2	intronic	FHIT	hpv16
SRR1611111	CIN2	intronic	FHIT	hpv16
SRR1611116	Tumor	ncRNA_intronic	LINC01737	hpv16
SRR1611116	Tumor	intergenic	FOXN3(dist=85034),EFCAB11(dist=90807)	hpv16
SRR1611116	Tumor	intergenic	MSR1(dist=162242),FGF20(dist=637792)	hpv16
SRR1611117	Tumor	intronic	DHX35	hpv16
SRR1611117	Tumor	intronic	ZBTB20	hpv16
SRR1611117	Tumor	intronic	POLQ	hpv16
SRR1611118	Tumor	intergenic	LINC01878(dist=75500),MIR4776-2(dist=31494)	hpv18
SRR1611118	Tumor	intergenic	EPPK1(dist=18207),PLEC(dist=18476)	hpv59
SRR1611118	Tumor	intronic	PLEC	hpv59
SRR1611119	Tumor	intergenic	LINC01878(dist=75500),MIR4776-2(dist=31494)	hpv18
SRR1611119	Tumor	intergenic	MIR4776-2(dist=4508),IKZF2(dist=68842)	hpv18
SRR1611119	Tumor	intergenic	TNFAIP3(dist=82036),PERP(dist=123155)	hpv16
SRR1611120	Tumor	intergenic	TNFAIP3(dist=82036),PERP(dist=123155)	hpv16
SRR1611121	Tumor	intergenic	RHOB(dist=36482),HS1BP3-IT1(dist=104850)	hpv59
SRR1611121	Tumor	intergenic	NUDT12(dist=778814),RAB9BP1(dist=757859)	hpv16
SRR1611122	Tumor	intergenic	MTRNR2L5(dist=405850),ZWINT(dist=350861)	hpv16
SRR1611122	Tumor	intronic	LRP5	hpv16
SRR1611122	Tumor	intronic	TENM4	hpv16
SRR1611122	Tumor	intergenic	LOC100129203(dist=405636),FAM76B(dist=128902)	hpv16
SRR1611122	Tumor	intronic	UACA	hpv16
SRR1611122	Tumor	intergenic	LOC284788(dist=133860),LINC00261(dist=6051)	hpv16
SRR1611122	Tumor	intergenic	LOC284788(dist=133910),LINC00261(dist=6001)	hpv16
SRR1611122	Tumor	intronic	CDH4	hpv16
SRR1611122	Tumor	intergenic	SCAF4(dist=53098),HUNK(dist=88099)	hpv16
SRR1611122	Tumor	intronic	TBC1D5	hpv16
SRR1611122	Tumor	intergenic	ZNF385D-AS2(dist=264584),UBE2E2-AS1(dist=950659)	hpv16
SRR1611122	Tumor	intronic	ADAMTS9	hpv16
SRR1611122	Tumor	intronic	MAP3K13	hpv16
SRR1611122	Tumor	intronic	MAP3K13	hpv16
SRR1611122	Tumor	intergenic	LINC02429(dist=1437833),MIR548AG1(dist=437827)	hpv16
SRR1611122	Tumor	intronic	CDH18	hpv16
SRR1611122	Tumor	intergenic	LOC102467226(dist=127961),FTMT(dist=398157)	hpv16
SRR1611122	Tumor	intergenic	LOC102467226(dist=146319),FTMT(dist=379799)	hpv16
SRR1611122	Tumor	intergenic	LOC102467226(dist=147750),FTMT(dist=378368)	hpv16
SRR1611122	Tumor	intergenic	DEFB112(dist=336248),TFAP2D(dist=328645)	hpv16
SRR1611122	Tumor	intergenic	CTGF(dist=58397),MIR548AJ1(dist=105417)	hpv82
SRR1611122	Tumor	intronic	STOML2	hpv16
SRR1611122	Tumor	intergenic	ZCCHC6(dist=151387),GAS1(dist=438488)	hpv82
SRR1611122	Tumor	intronic	DMD	hpv16
SRR1611123	CIN1	intergenic	LOC100507065(dist=34166),RPSAP52(dist=81483)	hpv16

## Sheet: S4  at individual level
Table S4 HPV integration related genes at individual level
gene	N0C0	N1C0	N0C1	N1C1
KLF5	14	3	1	20			N0C0	not detected in neither Normal nor CIN stage
LINC00392	14	3	1	20			N1C0	only detected in Normal stage
CCAT1	16	3	2	17			N0C1	only detected in CINl stage
CCDC106	21	5	3	9			N1C1	detected both in Normal and CIN stage
RNU6-9	36	0	2	0
ZNF608	36	0	2	0
LOC101927421	36	0	2	0
SH2D4B	36	0	2	0
PDZD2	36	0	2	0
PIAS1	36	0	2	0
PCDH7	36	0	2	0
LINC01288	36	1	1	0
CAMTA1	36	1	1	0
SLC9A9	36	1	1	0
UNC5D	36	1	1	0
ZBTB7C	36	1	1	0
BPIFB2	37	0	1	0
LINC01799	37	0	1	0
PLCH2	37	0	1	0
SMG9	37	0	1	0
LOC285074	37	0	1	0
ANXA2P3	37	0	1	0
ISX-AS1	37	0	1	0
ARHGEF18	37	0	1	0
CASC20	37	0	1	0
MTUS2	37	0	1	0
LMTK2	37	0	1	0
PTER	37	0	1	0
LOC105369423	37	0	1	0
EMX2	37	0	1	0
LSM14A	37	0	1	0
PEG10	37	0	1	0
SOX17	37	0	1	0
GRM8	37	0	1	0
GRM1	37	0	1	0
LOC100631378	37	0	1	0
ZNRF3	37	0	1	0
MYH15	37	0	1	0
GABRR1	37	0	1	0
TLE1	37	0	1	0
LINC01692	37	0	1	0
PSD3	37	0	1	0
PELI2	37	0	1	0
ADGRB1	37	0	1	0
LINC01285	37	0	1	0
FRMPD4	37	0	1	0
RAB11FIP2	37	0	1	0
GPR156	37	0	1	0
IVL	37	0	1	0
KLHL7-AS1	37	0	1	0
ALKAL1	37	0	1	0
IGSF5	37	0	1	0
PTPRZ1	37	0	1	0
SGMS2	37	0	1	0
DYSF	37	0	1	0
AASS	37	0	1	0
LINC00276	37	0	1	0
RYBP	37	0	1	0
ATP6V1B2	37	0	1	0
LINC01672	37	0	1	0
SLC24A3	37	0	1	0
EVX2	37	0	1	0
NRP1	37	0	1	0
LINC02172	37	0	1	0
EXOC4	37	0	1	0
WDR75	37	0	1	0
MLPH	37	0	1	0
LINC00890	37	0	1	0
TUSC7	37	0	1	0
FBLN1	37	0	1	0
USP20	37	0	1	0
TUBA3C	37	0	1	0
TYRP1	37	0	1	0
NPSR1-AS1	37	0	1	0
LPP	37	0	1	0
PABPC4L	37	0	1	0
MIR4272	37	0	1	0
SYT1	37	0	1	0
XPNPEP2	37	0	1	0
LOC105371907	37	0	1	0
FOXP1	37	0	1	0
ZNF697	37	0	1	0
C10orf35	37	0	1	0
LINC00239	37	0	1	0
CYP26B1	37	0	1	0
PPP1R9A	37	0	1	0
LINC01639	37	0	1	0
SPRR4	37	0	1	0
CNGA3	37	0	1	0
PCNX2	37	0	1	0
LINC01029	37	0	1	0
SHISA9	37	0	1	0
ISX	37	0	1	0
CPNE4	37	0	1	0
FAM95A	37	0	1	0
RFC3	37	0	1	0
TPM4	37	0	1	0
TTC28	37	0	1	0
MIR363	37	0	1	0
SH3RF1	37	0	1	0
COL5A2	37	0	1	0
LINC00903	37	0	1	0
MUC5AC	37	0	1	0
MIR4703	37	0	1	0
TJP2	37	0	1	0
ZNF717	37	0	1	0
MEGF9	37	0	1	0
NLGN1	37	0	1	0
RP1	37	0	1	0
MCL1	37	0	1	0
FEZ1	37	0	1	0
BGN	37	0	1	0
ADGRV1	37	0	1	0
NAALADL2	37	0	1	0
LINGO2	37	0	1	0
NRCAM	37	0	1	0
ENSA	37	0	1	0
DCX	37	0	1	0
DLGAP5	37	0	1	0
PRMT9	37	0	1	0
DLG1-AS1	37	0	1	0
RIBC2	37	0	1	0
USP37	37	0	1	0
PNPLA8	37	0	1	0
CNN2	37	0	1	0
APOBEC1	37	0	1	0
MSANTD1	37	0	1	0
DCAF12L2	37	0	1	0
DCAF12L1	37	0	1	0
LOC729930	37	0	1	0
EPHB2	37	0	1	0
GBP6	37	0	1	0
LINC00616	37	0	1	0
DNER	37	0	1	0
SCUBE1	37	0	1	0
RBFOX2	37	0	1	0
RPSAP52	37	0	1	0
SEC14L1	37	0	1	0
RPRML	37	0	1	0
BTBD11	37	0	1	0
CTPS2	37	0	1	0
C3	37	0	1	0
ZNF329	37	0	1	0
GLCE	37	0	1	0
LINC02012	37	0	1	0
GALNT14	37	0	1	0
PLXNA2	37	0	1	0
RPS6KC1	37	0	1	0
COL13A1	37	0	1	0
BMPER	37	0	1	0
LINC00870	37	0	1	0
MAP2K4	37	0	1	0
PEX10	37	0	1	0
MIR3681HG	37	0	1	0
TSPAN9	37	0	1	0
GDF3	37	0	1	0
NBPF22P	37	0	1	0
WTAPP1	37	0	1	0
SPINK2	37	0	1	0
LOC105375512	37	0	1	0
SUCLG2	37	0	1	0
XYLT1	37	0	1	0
LINC01372	37	0	1	0
PCP4	37	0	1	0
PON3	37	0	1	0
HADHB	37	0	1	0
COL6A3	37	0	1	0
HEPACAM	37	0	1	0
DNAH14	37	0	1	0
MAN2B2	37	0	1	0
ASB18	37	0	1	0
BOK	37	0	1	0
RAB38	37	0	1	0
LINC00622	37	0	1	0
LOC100133920	37	0	1	0
LINC00158	37	0	1	0
LINC01713	37	0	1	0
CCIN	37	0	1	0
LOC101927690	37	0	1	0
ATP2B2	37	0	1	0
KCTD15	37	0	1	0
BPIFA4P	37	0	1	0
BCHE	37	0	1	0
ST18	37	0	1	0
RGMA	37	0	1	0
LZTS1	37	0	1	0
EPM2A	37	0	1	0
ASIC2	37	0	1	0
APLN	37	0	1	0
ATP2B2-IT2	37	0	1	0
ANKRD28	37	0	1	0
HOPX	37	0	1	0
CDC27	37	0	1	0
HOXD13	37	0	1	0
TENM3	37	0	1	0
RINL	37	0	1	0
TENM4	37	0	1	0
NPLOC4	37	0	1	0
GBX2	37	0	1	0
LOC102723427	37	0	1	0
HNRNPL	37	0	1	0
FSCB	37	0	1	0
HNRNPKP3	37	0	1	0
VWA3B	37	0	1	0
SEMA3A	37	0	1	0
RGS12	37	0	1	0
METTL4	37	0	1	0
LINC01828	37	0	1	0
LACTBL1	37	0	1	0
CLTA	37	0	1	0
PAPSS1	37	0	1	0
RAB32	37	0	1	0
LOC107984132	37	0	1	0
ADGRF3	37	0	1	0
GPC3	37	0	1	0
LINC00960	37	0	1	0
LOC101927378	37	0	1	0
LRRC58	37	0	1	0
ABCC11	37	0	1	0
INTS6-AS1	37	0	1	0
JPH1	37	1	0	0
SLC28A3	37	1	0	0
TSG1	37	1	0	0
LINC01148	37	1	0	0
DIAPH2	37	1	0	0
FAM205C	37	1	0	0
MUC13	37	1	0	0
MIR4468	37	1	0	0
SPTSSA	37	1	0	0
PANK1	37	1	0	0
XPO5	37	1	0	0
ZIC3	37	1	0	0
GRM7	37	1	0	0
INSIG2	37	1	0	0
CHST2	37	1	0	0
XIRP2	37	1	0	0
C5orf17	37	1	0	0
SLC35B3	37	1	0	0
MIR4458HG	37	1	0	0
EFCAB2	37	1	0	0
SMILR	37	1	0	0
CDC7	37	1	0	0
LINC02328	37	1	0	0
MAGI2	37	1	0	0
HERC2P3	37	1	0	0
PRKAR1B	37	1	0	0
CYB5R4	37	1	0	0
DCAKD	37	1	0	0
COL1A2-AS1	37	1	0	0
A2ML1	37	1	0	0
LOC401585	37	1	0	0
C20orf196	37	1	0	0
PPFIA4	37	1	0	0
SULF1	37	1	0	0
ETNK1	37	1	0	0
TTLL5	37	1	0	0
LINC01970	37	1	0	0
LOC105370473	37	1	0	0
GLRA1	37	1	0	0
LOC101928441	37	1	0	0
CFAP47	37	1	0	0
EAPP	37	1	0	0
LOC105616981	37	1	0	0
RPN1	37	1	0	0
IL1RL2	37	1	0	0
GSTA1	37	1	0	0
GSTA2	37	1	0	0
DYNLT3	37	1	0	0
MTMR2	37	1	0	0
LY96	37	1	0	0
NRXN1	37	1	0	0
RGS9	37	1	0	0
LOC101929563	37	1	0	0
SRRM2-AS1	37	1	0	0
LINC01737	37	1	0	0
TRAF3IP2	37	1	0	0
TRAF3IP1	37	1	0	0
TBC1D9	37	1	0	0
LINC01619	37	1	0	0
LINC01933	37	1	0	0
RSL24D1	37	1	0	0
LINC01747	37	1	0	0
CSMD3	37	1	0	0
BET1	37	1	0	0
HYPM	37	1	0	0
FANCC	37	1	0	0
KLHL14	37	1	0	0
IGF2BP2	37	1	0	0
LINC01445	37	1	0	0
ZMAT4	37	1	0	0
PFKP	37	1	0	0
HEG1	37	1	0	0
ARR3	37	1	0	0
UCP1	37	1	0	0
BCKDHB	37	1	0	0
FBXO11	37	1	0	0
LINC01565	37	1	0	0
MAP3K7	37	1	0	0
CCDC93	37	1	0	0
TRIM24	37	1	0	0
TNIP2	37	1	0	0
SLC25A25	37	1	0	0
MYLK	37	1	0	0
PRSS27	37	1	0	0
LINC02199	37	1	0	0
DMD	37	1	0	0
BRDTP1	37	1	0	0
EEF1E1-BLOC1S5	37	1	0	0
SMARCAD1	37	1	0	0
PARP4	37	1	0	0
LINC02098	37	1	0	0
LOC389602	37	1	0	0
SULT2B1	37	1	0	0
LINC01239	37	1	0	0
VSTM2A	37	1	0	0
PGBD5	37	1	0	0
CSNK1D	37	1	0	0
LINC00111	37	1	0	0
LINC01876	37	1	0	0
KIF16B	37	1	0	0
ACACA	37	1	0	0
LINC02392	37	1	0	0
LRBA	37	1	0	0
CDH10	37	1	0	0
LOC101927269	37	1	0	0
LINC00871	37	1	0	0
LRRC27	37	1	0	0
MAP2K2	37	1	0	0
LINC02302	37	1	0	0
LINC02303	37	1	0	0
SLC16A12	37	1	0	0
CCDC178	37	1	0	0
LINC01170	37	1	0	0
COL6A5	37	1	0	0
SLC39A10	37	1	0	0
PKD1L2	37	1	0	0
NTRK2	37	1	0	0
PDE7A	37	1	0	0
NAV3	37	1	0	0
PHC1	37	1	0	0
GOT2	37	1	0	0
CSNK1G3	37	1	0	0
SRGAP3	37	1	0	0
SLC7A3	37	1	0	0
SNX12	37	1	0	0
AHRR	37	1	0	0
C5orf66	37	1	0	0
PIK3R5	37	1	0	0
LINC00443	37	1	0	0
PTPRN2	37	1	0	0
LOC102723780	37	1	0	0
LOC285889	37	1	0	0
GNAI1	37	1	0	0
CGN	37	1	0	0
GTDC1	37	1	0	0
LINC01186	37	1	0	0
CHEK2P2	37	1	0	0
RAB39B	37	1	0	0
TMIGD3	37	1	0	0
C8orf4	37	1	0	0
FAM155A	37	1	0	0
FSHR	37	1	0	0
LINC00566	37	1	0	0
FOXN2	37	1	0	0
CREB3L3	37	1	0	0
CTBP2	38	0	0	0
OR5A2	38	0	0	0
CXADRP3	38	0	0	0
LINC01356	38	0	0	0
DHRS7C	38	0	0	0
CYP4F35P	38	0	0	0
OR5AN1	38	0	0	0
TRABD2B	38	0	0	0
LINC00492	38	0	0	0
SLCO6A1	38	0	0	0
MAP3K6	38	0	0	0
DLGAP2	38	0	0	0
USP43	38	0	0	0
VTRNA2-1	38	0	0	0
CCDC85A	38	0	0	0
FAM19A3	38	0	0	0
POLR2E	38	0	0	0
SGCD	38	0	0	0
SMAD5-AS1	38	0	0	0
FOXD2	38	0	0	0

## Sheet: S5 555 list
Table S5. Differentially expressed proteins in CIN and infection group
Proteins	fd	P_value	P_value_adjust
A0A087WSY6	0.904338	0.0152245	0.201583
O14558	0.357707	0.0426193	0.286052
O75155	1.78483	0.00206409	0.109323
P00450	0.595501	0.0119427	0.188815
P00736	0.475873	0.0450467	0.290968
P00738	1.14295	0.00264847	0.111293
P00742	1.20392	0.0107959	0.183463
P00751	0.662202	0.044625	0.290928
P01008	0.967596	0.000111031	0.0390225
P01009	1.64033	8.82649e-05	0.0379147
P01019	1.91152	0.0088597	0.170406
P01023	0.564168	0.0417762	0.285046
P01042	0.850791	0.00139161	0.102011
P02647	1.50038	0.003824	0.133747
P02652	1.4257	0.00298217	0.118857
P02655	1.00083	0.0285722	0.248521
P02748	1.53604	0.0119577	0.188815
P02750	1.38518	0.000439956	0.0708696
P02753	0.457512	0.00795934	0.166954
P02763	1.33602	0.000103269	0.0390225
P02765	1.39919	0.00399369	0.133747
P02766	1.31739	0.000838629	0.0859074
P02774	0.89797	0.00060705	0.0838163
P02787	0.81533	4.30371e-05	0.0277303
P02790	1.36445	0.000295509	0.0544019
P04217	1.44423	0.000866629	0.0859074
P05155	0.743955	0.0170826	0.208078
P05546	0.972962	0.03194	0.259219
P05997	1.96986	0.0343811	0.26425
P06454	1.31621	0.0312997	0.257456
P08185	1.8433	0.042596	0.286052
P08697	1.56633	0.039527	0.279875
P0C0L4	0.684151	0.0171208	0.208078
P0C0L5	0.810877	0.0385116	0.276226
P19652	2.11001	3.17757e-05	0.0277303
P19827	0.712242	0.0474433	0.293935
P20962	0.936031	0.0234464	0.234221
P25311	2.14364	0.00194162	0.109323
P27169	0.374372	0.0180282	0.210565
P31151	0.695473	0.0104719	0.181811
P41222	0.877805	0.0437057	0.288492
P42892	0.381052	0.0157188	0.204193
P59768	0.765264	0.0240828	0.23914
Q14624	0.950954	2.69094e-05	0.0277303
Q15121	0.400036	0.0411111	0.284532
Q15493	1.16101	0.0333678	0.261663
Q24JP5	3.24362	0.0326922	0.260057
Q6N069	1.43816	0.0252717	0.242072
Q6PJT7	0.354672	0.00437255	0.136172
Q7Z6K5	0.916968	0.0258116	0.242072
Q8IYT4	0.505079	0.0346039	0.264385
Q8WW59	0.390494	0.0201273	0.219241
Q96F85	0.502889	0.042561	0.286052
Q9NPH2	0.954926	0.0066637	0.160151
Q9UGP4	0.360397	0.0416063	0.285046
A1A5D9	-1.25855	0.00532287	0.145379
A1IGU5	-1.69719	0.0117743	0.188815
A2RRP1	-1.5407	0.0109504	0.183463
A4D1P6	-0.854085	0.0340729	0.263423
A4FU01	-1.01667	0.0356208	0.269284
A6QL63	-1.63668	0.0375211	0.274941
A7KAX9	-1.20497	0.0284671	0.248521
A8K2U0	-0.565642	0.0365379	0.270604
O00154	-0.566644	0.0258903	0.242072
O00194	-0.373915	0.0261096	0.242075
O00203	-0.397136	0.012548	0.190914
O00303	-0.55435	0.00216477	0.109323
O00391	-0.982412	4.2396e-05	0.0277303
O00429	-0.439753	0.00404003	0.133747
O00515	-0.56907	0.0302472	0.255877
O00712	-1.8099	0.00108563	0.0933705
O14715	-0.409124	0.0174931	0.209952
O14745	-0.937481	4.20924e-06	0.00813646
O14828	-0.828953	0.000841441	0.0859074
O14841	-0.595231	0.0358756	0.27017
O14936	-0.550566	0.0122031	0.189662
O14976	-0.72195	0.00246422	0.110775
O14983	-0.376751	0.0110739	0.183741
O15020	-0.544177	0.00331025	0.123958
O15021	-1.02375	0.0473928	0.293935
O15121	-1.52715	0.00386327	0.133747
O15126	-0.580352	0.00435942	0.136172
O15160	-0.356227	0.0462086	0.292065
O15231	-0.708285	0.0150378	0.201583
O15269	-1.13917	0.0341373	0.263423
O15321	-1.19487	0.0472549	0.293935
O15438	-1.06101	0.00514993	0.145379
O15498	-0.560308	0.0305391	0.25626
O43242	-0.492474	0.0491305	0.299318
O43278	-0.463016	0.00934039	0.171817
O43286	-1.703	0.0134117	0.194924
O43615	-0.734845	0.0279378	0.247107
O43617	-0.532915	0.0239733	0.238868
O43747	-0.743124	0.0040641	0.133747
O43809	-0.409461	0.0298652	0.254315
O43813	-0.543766	0.0286027	0.248521
O43837	-0.61423	0.0077206	0.166758
O60235	-0.737622	0.0241243	0.23914
O60437	-0.526901	0.0334875	0.261882
O60783	-1.35776	0.0152099	0.201583
O60841	-0.419683	0.0256674	0.242072
O75146	-1.07917	0.0051176	0.145379
O75369	-0.64713	0.00317172	0.120214
O75390	-0.659758	0.0270896	0.243554
O75881	-1.72724	0.00115655	0.0933705
O75955	-0.579327	0.0135242	0.195822
O76031	-0.693045	0.0373962	0.274941
O94874	-0.585857	0.00274358	0.11405
O94880	-1.44092	0.0157281	0.204193
O94886	-0.969513	0.0110097	0.183463
O94919	-0.469197	0.00553087	0.146454
O95139	-1.22896	0.0127703	0.190914
O95147	-1.32401	0.0307355	0.25626
O95171	-0.394045	0.0295057	0.252925
O95202	-0.514971	0.0136561	0.196262
O95428	-1.08786	0.0449968	0.290968
O95486	-1.21719	0.0466437	0.292775
O95487	-0.616185	0.0484028	0.297043
O95571	-0.54709	0.0456889	0.291474
O95716	-0.395023	0.00914167	0.171817
O95786	-0.826181	0.0438036	0.288492
O95833	-0.780263	0.0146376	0.200664
O96005	-0.401234	0.0417151	0.285046
O96008	-0.52102	0.00492032	0.145206
P00403	-0.729937	0.000672256	0.0859074
P00915	-0.378633	0.00719741	0.1654
P02008	-0.735813	0.000273642	0.0544019
P02042	-0.828807	0.00820371	0.16731
P02689	-1.61568	0.0377635	0.274941
P04062	-0.813161	0.0226463	0.231994
P04080	-0.72104	0.0174002	0.209562
P04083	-0.388163	0.0383505	0.276226
P04181	-1.09539	0.000248333	0.0544019
P04259	-0.391542	0.0468148	0.292775
P05023	-0.705091	0.00115928	0.0933705
P05120	-1.16915	0.0201321	0.219241
P05141	-0.379571	0.0364504	0.270474
P05154	-0.365293	0.0341307	0.263423
P05187	-2.08532	0.000780725	0.0859074
P05549	-0.912188	0.0122157	0.189662
P06576	-0.42843	0.0167488	0.208078
P06702	-0.445367	0.0254986	0.242072
P07384	-0.360071	0.0171694	0.208078
P07451	-0.624464	0.010075	0.177853
P08195	-0.92729	0.00941617	0.171817
P08708	-1.44731	0.00600499	0.15022
P08865	-0.434111	0.00363275	0.132493
P09110	-0.609041	0.00155057	0.102011
P09622	-0.471496	0.0343184	0.26425
P09669	-0.536988	0.00155939	0.102011
P0DP57	-1.63317	0.0040823	0.133747
P10515	-0.762308	0.018614	0.212634
P10619	-0.443545	0.00476759	0.141781
P11177	-0.472119	0.0177619	0.210565
P11233	-0.488789	0.0143431	0.200551
P11717	-1.26283	0.023338	0.233743
P11940	-0.383549	0.0299946	0.254682
P12236	-0.465849	0.0462348	0.292065
P12829	-2.00025	0.00261184	0.111293
P12830	-0.350556	0.0124224	0.190663
P13637	-0.400995	0.0276107	0.245543
P13798	-0.359459	0.0331478	0.261663
P13928	-0.547984	0.00112595	0.0933705
P13984	-0.510003	0.0265992	0.242075
P14735	-0.555432	0.00157137	0.102011
P15104	-1.12934	1.86604e-06	0.00721412
P15311	-0.396954	0.0163271	0.206952
P15428	-1.11649	0.0206588	0.223092
P15880	-0.373838	0.0340904	0.263423
P15924	-0.714866	0.0462145	0.292065
P16070	-0.425615	0.0157678	0.204193
P16615	-0.41137	0.0250272	0.242072
P17152	-2.12484	0.00100006	0.0933705
P17676	-0.644061	0.00186565	0.109323
P18124	-0.399857	0.00534862	0.145379
P18510	-0.387694	0.0363293	0.270397
P19256	-0.41709	0.048218	0.297043
P19367	-0.541456	0.00305959	0.119351
P19387	-0.603378	0.0217002	0.231749
P19404	-0.535938	0.0263876	0.242075
P20073	-0.617216	0.00203314	0.109323
P20292	-0.794018	0.0197884	0.218577
P20338	-1.45101	0.0421923	0.285768
P20618	-0.373333	0.0139862	0.198513
P21281	-0.556629	0.0128839	0.190914
P21926	-0.398178	0.0266746	0.242075
P22033	-0.516963	0.00287086	0.116829
P22570	-0.846475	0.000492599	0.0741406
P23396	-0.469327	0.0359901	0.27017
P24557	-1.92402	0.00398751	0.133747
P24928	-1.71001	0.0300401	0.254682
P25789	-0.411111	0.0488373	0.299193
P26006	-1.04177	0.0450345	0.290968
P26572	-1.60935	0.016117	0.206319
P26641	-0.352993	0.00757858	0.16647
P27487	-1.86605	0.00723035	0.1654
P28290	-2.15258	0.000854906	0.0859074
P28749	-1.39759	0.0366583	0.270977
P29373	-1.19087	0.00947386	0.171953
P29508	-0.42394	0.0310819	0.25626
P29762	-1.24336	0.0305805	0.25626
P30536	-0.432054	0.0201312	0.219241
P30622	-0.613742	0.00377387	0.133747
P31327	-0.698691	0.00194913	0.109323
P32926	-0.642344	0.0441535	0.289318
P33527	-1.68023	0.00768161	0.166758
P34897	-0.427197	0.00804077	0.166954
P35232	-0.580336	0.00592575	0.15022
P35241	-0.547552	0.0356631	0.269284
P35268	-0.359366	0.0021147	0.109323
P35527	-0.896227	0.00392306	0.133747
P35658	-0.537047	0.033263	0.261663
P35908	-1.21153	0.00141221	0.102011
P36404	-1.6904	0.0262344	0.242075
P36542	-0.559475	0.00115516	0.0933705
P38606	-0.482183	0.00256352	0.111293
P39656	-0.556779	0.012139	0.189662
P40227	-0.372279	0.00980596	0.175509
P40306	-0.423342	0.0410833	0.284532
P41091	-0.512965	0.0454475	0.291376
P41214	-1.39349	0.0197134	0.218373
P42677	-0.411235	0.00131831	0.0999334
P42704	-0.599838	0.0225769	0.231994
P42766	-0.471654	0.000246091	0.0544019
P43307	-0.61355	0.0269635	0.243554
P43405	-0.383716	0.0257938	0.242072
P45880	-0.469488	0.010822	0.183463
P46776	-0.445979	0.000235282	0.0544019
P46779	-0.378776	0.00279171	0.114816
P46781	-0.480363	0.014696	0.200664
P46782	-0.508035	0.00464175	0.141781
P46783	-0.388587	0.00333461	0.123958
P46977	-0.558679	0.0453085	0.290968
P47897	-0.46973	0.00126402	0.0997287
P48047	-0.479881	0.00232662	0.109811
P48594	-0.445996	0.0152079	0.201583
P49189	-0.391272	0.0284935	0.248521
P49327	-0.408975	0.0412899	0.284539
P49406	-0.594205	0.0126925	0.190914
P49748	-0.526101	0.00440286	0.136172
P50579	-0.665219	0.00163579	0.102683
P50851	-0.645619	0.000851703	0.0859074
P51398	-1.40371	0.00536496	0.145379
P51648	-0.379947	0.00799509	0.166954
P51665	-0.396353	0.00569484	0.147093
P52564	-0.506409	0.0461307	0.292065
P52815	-0.470468	0.00131124	0.0999334
P53365	-1.86529	0.00854114	0.16847
P53367	-0.364359	0.0168665	0.208078
P53621	-0.552266	0.0219137	0.231994
P53992	-0.532659	0.00680747	0.161458
P54136	-0.512476	0.00179853	0.108642
P54802	-1.58732	0.0191834	0.214966
P54819	-0.516581	0.00625176	0.153945
P54920	-0.384438	0.0143695	0.200551
P55011	-0.646415	0.0464741	0.29262
P55196	-0.471207	0.0159243	0.205212
P55769	-0.569734	0.0128889	0.190914
P55884	-0.598266	0.000262453	0.0544019
P56182	-0.576015	0.0400854	0.281764
P57735	-0.453468	0.026506	0.242075
P58107	-0.359335	0.0145597	0.200664
P59998	-0.47035	0.0333006	0.261663
P60842	-0.471175	0.0317393	0.25887
P61009	-0.512185	0.038724	0.276722
P61019	-0.385735	0.00475997	0.141781
P61026	-0.532534	0.000150444	0.0484679
P61106	-0.583635	0.0308649	0.25626
P61254	-0.414311	0.000857624	0.0859074
P61289	-0.697078	0.0414184	0.284917
P61313	-0.46829	0.00476448	0.141781
P61769	-0.510207	0.0422568	0.285768
P61966	-0.432364	0.0444408	0.290707
P62136	-0.398029	0.0326846	0.260057
P62195	-0.3593	0.0430651	0.287226
P62241	-0.402184	0.0227709	0.231994
P62249	-0.463948	0.00297561	0.118857
P62314	-0.352059	0.0435328	0.288492
P62424	-0.383776	0.0143636	0.200551
P62495	-0.418989	0.0115021	0.18842
P62701	-0.364389	0.0082765	0.16731
P62753	-0.439243	0.00260552	0.111293
P62760	-0.791943	0.0259229	0.242072
P62829	-0.529549	7.60252e-05	0.0379147
P62906	-0.430384	0.00231325	0.109811
P62910	-0.485601	0.000290024	0.0544019
P62913	-0.466756	0.000498618	0.0741406
P63151	-0.457185	0.0170875	0.208078
P63173	-0.494446	0.00216955	0.109323
P63244	-0.51725	0.0051046	0.145379
P67812	-1.71772	0.03097	0.25626
P68366	-0.59488	0.0308052	0.25626
P78310	-0.817484	0.0164678	0.208055
P78504	-0.843951	0.0186878	0.212634
P82663	-0.560929	0.00602278	0.15022
P83731	-0.391408	0.00732569	0.165559
P84085	-0.55821	0.00883353	0.170406
P84098	-0.452589	0.022492	0.231994
P98175	-0.753137	0.00220569	0.109323
Q01469	-0.638511	0.0411371	0.284532
Q01546	-0.810831	0.0255099	0.242072
Q01650	-1.39182	0.0261617	0.242075
Q02218	-0.421277	0.027996	0.247107
Q02388	-0.749286	0.0109723	0.183463
Q02413	-1.32312	0.0331558	0.261663
Q02487	-1.01837	0.0232396	0.233743
Q02543	-0.463125	0.039504	0.279875
Q02880	-0.428261	0.0233292	0.233743
Q03518	-0.797918	0.0463738	0.292465
Q04941	-0.448497	0.0135954	0.196118
Q08174	-0.669276	0.0162144	0.206803
Q08999	-1.61246	0.00912473	0.171817
Q08AI8	-0.773809	0.024352	0.23994
Q09666	-0.433054	0.0270823	0.243554
Q10567	-0.476077	0.00916559	0.171817
Q12769	-0.729943	0.00219956	0.109323
Q12792	-0.432797	0.00867536	0.169517
Q12931	-0.508611	0.00736581	0.165559
Q13011	-0.394503	0.012187	0.189662
Q13084	-1.71391	0.00601642	0.15022
Q13085	-0.702387	0.0139104	0.198513
Q13315	-1.02452	0.0225285	0.231994
Q13439	-0.984102	0.0126756	0.190914
Q13586	-0.762849	0.000170468	0.0506945
Q13618	-0.939444	0.000433056	0.0708696
Q13724	-0.632589	0.0166986	0.208078
Q13751	-1.41784	8.75311e-05	0.0379147
Q13753	-1.02863	0.00109393	0.0933705
Q13835	-0.730254	0.0494747	0.300399
Q13951	-0.557632	0.0350355	0.266628
Q14134	-0.7623	0.0287348	0.248521
Q14145	-0.531956	0.0105813	0.181811
Q14160	-0.497854	0.0433459	0.288426
Q14210	-0.493571	0.032134	0.259219
Q14515	-2.43557	0.0043976	0.136172
Q14694	-1.09147	0.0081896	0.16731
Q14749	-1.57364	0.0403568	0.283157
Q14764	-0.817958	0.0151403	0.201583
Q14CX7	-2.23793	0.0022046	0.109323
Q15008	-0.477056	0.00928849	0.171817
Q15046	-0.546096	0.0109292	0.183463
Q15149	-0.596269	0.00526299	0.145379
Q15334	-0.440895	0.0359871	0.27017
Q15363	-0.807874	0.00202013	0.109323
Q15907	-0.522839	0.00243152	0.110591
Q16531	-0.443222	0.0141465	0.199601
Q16621	-0.40136	0.0411301	0.284532
Q16647	-1.20064	0.00755721	0.16647
Q16740	-0.489372	0.0310879	0.25626
Q16787	-2.94536	0.0015772	0.102011
Q16795	-0.909506	0.00838068	0.16731
Q16864	-0.46051	0.0381775	0.275938
Q16891	-0.502479	0.0243912	0.23994
Q27J81	-1.02859	0.0145656	0.200664
Q2KHT3	-1.26654	0.025795	0.242072
Q3SY69	-0.433531	0.0105239	0.181811
Q4G0J3	-0.732533	0.0243908	0.23994
Q5JPE7	-0.533659	0.022496	0.231994
Q5VT79	-0.412859	0.0291045	0.250597
Q5VWZ2	-0.710425	0.0182339	0.210922
Q5VYS8	-1.06385	0.0450292	0.290968
Q5VYY1	-1.0778	0.0103151	0.181264
Q5XKP0	-0.451032	0.00785046	0.166758
Q658P3	-0.680364	0.0150408	0.201583
Q658Y4	-0.583814	0.000375263	0.065944
Q68DK2	-2.35709	0.00536593	0.145379
Q6DT37	-3.18546	0.00693637	0.161542
Q6IAN0	-1.75456	0.00303524	0.119351
Q6IQ22	-1.04226	0.0483546	0.297043
Q6NVY1	-0.497287	0.00642368	0.157177
Q6NY19	-0.941425	0.0483387	0.297043
Q6P158	-1.36919	0.0140181	0.198513
Q6P4A8	-0.839893	0.00164675	0.102683
Q6P597	-0.956169	0.0376322	0.274941
Q6P5R6	-1.04566	0.00021389	0.0544019
Q6PIU2	-0.635163	0.010066	0.177853
Q6PML9	-1.58966	0.00564777	0.147093
Q6UWP8	-1.46124	0.0130866	0.191308
Q6ZMI0	-0.686925	0.0159975	0.20547
Q6ZN66	-0.73995	0.0169341	0.208078
Q6ZVM7	-1.31914	0.00430472	0.136172
Q6ZVX7	-1.11439	0.0118279	0.188815
Q7Z2W9	-1.53955	0.0124281	0.190663
Q7Z3D6	-0.9686	0.000824693	0.0859074
Q7Z3Y8	-1.3647	0.0128196	0.190914
Q7Z406	-0.471574	0.0166866	0.208078
Q7Z4Q2	-0.633749	0.00690178	0.161542
Q7Z7H5	-0.585915	0.0434718	0.288492
Q86SZ2	-1.76404	0.0100106	0.177853
Q86T90	-1.43087	0.00536814	0.145379
Q86TU7	-0.61216	0.0154822	0.203719
Q86UE4	-0.493152	0.0375434	0.274941
Q86UP2	-0.573221	0.00213377	0.109323
Q86WA6	-0.683789	0.00499046	0.145379
Q86X29	-0.889856	0.00802363	0.166954
Q8IU54	-0.887378	0.0491637	0.299318
Q8IVD9	-0.785866	0.00548938	0.146358
Q8IXB1	-0.83166	0.00382184	0.133747
Q8IXH7	-1.00916	0.0490409	0.299318
Q8IXI1	-1.04563	0.0304956	0.25626
Q8IYH5	-1.56857	0.00782082	0.166758
Q8IYJ3	-0.883069	0.0473378	0.293935
Q8N0Y7	-1.38632	0.0112124	0.185244
Q8N1B4	-1.98386	0.00569269	0.147093
Q8N1P7	-0.462458	0.0115553	0.188493
Q8N6Q3	-2.28433	0.00240355	0.110591
Q8N766	-1.17683	0.0219715	0.231994
Q8N8S7	-0.487166	0.0335312	0.261882
Q8NE86	-1.70401	0.00730103	0.165559
Q8NEW0	-1.11842	0.0307719	0.25626
Q8NFV4	-1.62254	0.0181512	0.210848
Q8NI28	-0.788236	0.0223779	0.231994
Q8TC44	-1.5632	0.0423552	0.285768
Q8TCG1	-0.805735	0.0119658	0.188815
Q8TCS8	-1.36139	0.00231264	0.109811
Q8TD43	-0.837083	0.0348291	0.265581
Q8TD47	-0.515671	0.00156661	0.102011
Q8TDB6	-0.807897	0.0119282	0.188815
Q8TE68	-0.897385	0.0214255	0.229449
Q8WUF5	-1.19749	0.0396406	0.280166
Q8WUM4	-0.368441	0.0223421	0.231994
Q8WWI1	-0.883216	0.0293005	0.251724
Q8WX92	-0.442731	0.011721	0.188815
Q8WXH0	-0.674581	0.0104472	0.181811
Q8WYA6	-0.389325	0.0190397	0.214357
Q92506	-0.658165	0.00314528	0.120214
Q92542	-0.465871	0.0363421	0.270397
Q92599	-0.391311	0.0219401	0.231994
Q92616	-0.409482	0.0345547	0.264385
Q92621	-2.30458	0.0421427	0.285768
Q92626	-0.38571	0.0451142	0.290968
Q92673	-0.91035	0.00255554	0.111293
Q92747	-0.652139	0.00973764	0.175096
Q92817	-1.03381	0.00924325	0.171817
Q92828	-0.706672	0.0478148	0.295763
Q92890	-1.13111	0.00755825	0.16647
Q92922	-0.437806	0.0321845	0.259219
Q93084	-1.33725	0.0129816	0.191308
Q96AG4	-0.524751	0.0473914	0.293935
Q96BM9	-0.632221	0.0168497	0.208078
Q96DH6	-0.434654	0.00834778	0.16731
Q96E39	-0.772877	0.0298375	0.254315
Q96EY8	-0.525422	0.00467716	0.141781
Q96FQ6	-0.556877	0.034526	0.264385
Q96HC4	-0.44841	0.019318	0.215226
Q96HS1	-0.591648	0.00658868	0.160151
Q96I99	-0.350407	0.0166415	0.208078
Q96JY6	-0.730555	0.00893196	0.170945
Q96N66	-0.385757	0.0117403	0.188815
Q96NY7	-1.58576	0.00541505	0.145379
Q96RQ1	-1.23943	0.0496892	0.301094
Q96SU4	-1.10051	0.0172463	0.208356
Q96TA1	-0.434309	0.0192841	0.215226
Q99102	-0.877779	0.00942193	0.171817
Q99460	-0.474651	0.0468774	0.292775
Q99613	-0.532697	0.0128295	0.190914
Q99615	-0.513319	0.0277676	0.246214
Q99623	-0.573395	0.0017399	0.106769
Q99719	-0.699991	0.0324331	0.259599
Q99805	-1.26857	0.0263151	0.242075
Q99959	-0.432312	0.026881	0.243377
Q9BPW8	-0.899303	0.00059379	0.0838163
Q9BPX5	-0.360612	0.0185511	0.212634
Q9BRJ6	-0.817872	0.0228633	0.231994
Q9BRX8	-0.685442	0.0015832	0.102011
Q9BSR8	-0.474385	0.00666951	0.160151
Q9BTT6	-1.38421	0.030403	0.25626
Q9BV35	-0.845771	0.000645476	0.0859074
Q9BV40	-0.471338	0.0169137	0.208078
Q9BW04	-0.744794	0.0409072	0.284532
Q9BW27	-0.99189	0.018277	0.210922
Q9BX40	-0.47032	0.0316297	0.258521
Q9BXI6	-1.18023	0.0188028	0.213172
Q9BXK5	-0.808113	0.012363	0.190663
Q9BXS5	-0.535871	0.0440209	0.289318
Q9BY50	-1.50276	0.0152256	0.201583
Q9C0J8	-2.04602	0.0441154	0.289318
Q9GZU7	-1.3861	0.00781822	0.166758
Q9H0A8	-0.648924	0.0257837	0.242072
Q9H0E2	-0.418039	0.0384995	0.276226
Q9H1I8	-1.24839	0.0038357	0.133747
Q9H2J4	-0.766675	0.0194843	0.216454
Q9H2U1	-0.699957	0.0074753	0.16647
Q9H307	-0.676885	0.00411825	0.133791
Q9H3N1	-0.483798	0.0177491	0.210565
Q9H4A3	-0.713906	0.0171294	0.208078
Q9H6S3	-0.572328	0.0230202	0.232365
Q9H6T0	-0.593762	0.0106601	0.182354
Q9H7T0	-1.12717	0.0397621	0.280511
Q9H845	-1.18549	0.00530063	0.145379
Q9H993	-0.976301	0.0091559	0.171817
Q9HBL7	-0.457767	0.0154923	0.203719
Q9HD20	-0.808917	0.000756538	0.0859074
Q9HDC9	-0.440628	0.0264864	0.242075
Q9NP72	-0.479482	0.0030872	0.119351
Q9NP74	-1.42552	0.0427973	0.286253
Q9NQ38	-0.953739	0.0148724	0.201583
Q9NSD9	-0.388838	0.00972958	0.175096
Q9NUQ8	-0.694566	0.00232914	0.109811
Q9NUT2	-1.61362	0.000987315	0.0933705
Q9NW13	-0.875173	0.0273118	0.244416
Q9NWU5	-0.363846	0.0494967	0.300399
Q9NXC5	-1.99295	0.00236004	0.109926
Q9NXH8	-0.944518	0.0189953	0.214357
Q9NXU5	-0.913958	0.0297632	0.254315
Q9NZ32	-0.443382	0.0319281	0.259219
Q9NZ43	-0.458079	0.0332514	0.261663
Q9NZD4	-0.608788	0.0127555	0.190914
Q9P0J0	-0.558336	0.0224431	0.231994
Q9P0P0	-0.421855	0.0437425	0.288492
Q9P206	-0.552988	0.0272011	0.243989
Q9P2B4	-0.682645	0.00884624	0.170406
Q9P2M7	-2.08027	0.00428416	0.136172
Q9UBG3	-1.06982	0.0384305	0.276226
Q9UDR5	-1.07846	0.0314623	0.257698
Q9UGJ0	-0.690314	0.00938497	0.171817
Q9UHG3	-0.558565	0.015608	0.204193
Q9UHL4	-0.93681	0.0257605	0.242072
Q9UHR4	-0.407627	0.0411698	0.284532
Q9UIV1	-0.448912	0.0376401	0.274941
Q9UJS0	-0.72218	0.00807564	0.166954
Q9UJY4	-1.92359	0.00574522	0.147093
Q9UK41	-0.837092	0.0265497	0.242075
Q9UKK3	-0.498109	0.0455507	0.291474
Q9UKR0	-1.17517	0.0407642	0.284532
Q9UMD9	-1.16217	0.00839579	0.16731
Q9UP83	-0.350831	0.0340593	0.263423
Q9UP95	-1.24262	0.00395906	0.133747
Q9UPQ0	-1.64257	0.0288272	0.248763
Q9UPT5	-0.365471	0.0353071	0.268168
Q9UQB8	-0.563844	0.0084899	0.168318
Q9Y282	-1.63704	0.00264482	0.111293
Q9Y2S7	-0.80662	0.00691385	0.161542
Q9Y2T2	-0.864474	0.02549	0.242072
Q9Y2T4	-0.766451	0.0254193	0.242072
Q9Y2W1	-0.457325	0.025851	0.242072
Q9Y365	-0.409126	0.0448967	0.290968
Q9Y3A5	-0.662818	0.0131134	0.191308
Q9Y3A6	-0.93425	0.00104413	0.0933705
Q9Y3B7	-0.650051	0.0178937	0.210565
Q9Y3Q3	-1.98953	0.00697905	0.161563
Q9Y446	-0.814714	0.0175412	0.209952
Q9Y450	-0.997029	0.0282991	0.248521
Q9Y4K1	-1.03641	0.0468073	0.292775
Q9Y4P3	-0.726761	0.0361932	0.270397
Q9Y4W6	-0.454772	0.0221556	0.231994
Q9Y512	-0.515121	0.0200935	0.219241
Q9Y5K8	-0.428973	0.0276284	0.245543
Q9Y5M8	-1.17018	0.013948	0.198513
Q9Y5R8	-0.867285	0.0323214	0.259284
Q9Y5X3	-0.874374	0.00211625	0.109323
Q9Y606	-0.782678	0.0190737	0.214357
Q9Y624	-0.525367	0.0452249	0.290968
Q9Y6D5	-1.32261	0.0339288	0.263423
Q9Y6Q5	-0.84706	0.0430914	0.287226

## Sheet: S6 2863 list
Table S6. Differentially expressed proteins in tumor and adjacent normal group.
Proteins	fd	P_value	P_value_adjust
A0AV96	3.27203	0.0128157	0.028621
A0AVT1	1.28858	0.000468025	0.00256877
A0FGR8	1.01296	0.00220333	0.00741402
A0MZ66	2.33552	0.0177201	0.0370628
A1L0T0	1.77112	8.36364e-05	0.000854209
A1L390	2.4682	0.0138426	0.0303962
A2RRP1	0.766054	0.00924944	0.0221769
A3KN83	2.17964	0.00134825	0.00519391
A4D1P6	0.79195	0.0201893	0.0410876
A5YKK6	1.15261	4.53041e-05	0.000590399
A6NDU8	2.16123	0.00904232	0.0218708
A6NFQ2	2.69235	5.90152e-05	0.000678243
A6NHQ2	1.32341	0.000517005	0.00272095
A6NHR9	1.73063	0.000285161	0.00188129
A7E2V4	2.45194	0.0023446	0.0077788
A7KAX9	1.54514	0.0235667	0.0462018
A8MXV4	2.79015	0.00681398	0.0176562
E9PAV3	1.35599	0.00101118	0.00425577
E9PRG8	3.48402	0.00475277	0.0134727
L0R6Q1	0.76317	0.00772974	0.0193683
O00116	1.97155	0.000143993	0.00121391
O00151	1.35244	0.00606186	0.0161757
O00160	0.861033	0.0064501	0.0169694
O00165	3.58031	0.000906459	0.00393848
O00170	1.00075	0.00170149	0.00612204
O00178	1.48829	3.51936e-06	0.000236269
O00186	0.956521	0.00511381	0.0142179
O00193	1.96627	0.00940198	0.0224254
O00194	1.78419	0.000188743	0.00144511
O00203	1.24252	0.000158809	0.00130679
O00214	2.42151	0.0134805	0.0298152
O00231	0.750877	0.00533643	0.0146812
O00232	1.49673	2.25431e-05	0.000435438
O00255	0.800187	0.00776016	0.019418
O00264	1.00696	0.000313166	0.00198652
O00267	1.56118	0.00132125	0.00514028
O00268	1.66384	0.0223389	0.0445403
O00299	1.32973	3.25933e-05	0.000521588
O00303	1.12457	0.0012752	0.00499643
O00330	1.00992	0.00156576	0.00577714
O00399	1.54633	0.0232405	0.0457722
O00400	1.71455	0.00854151	0.020889
O00410	1.63158	1.39712e-06	0.00015763
O00422	0.838564	0.00206459	0.00708136
O00425	4.45777	2.20372e-05	0.000431725
O00429	0.931001	5.3531e-05	0.000640626
O00442	1.22863	8.58548e-05	0.000862691
O00459	2.05437	0.00081946	0.00368857
O00469	4.47548	0.0063579	0.0168109
O00471	0.634957	0.00119449	0.00476806
O00478	1.08436	0.00133155	0.00516209
O00487	1.0576	0.000308172	0.00196847
O00505	1.37046	0.0019782	0.00684906
O00506	2.85546	0.021693	0.0434254
O00507	1.5026	7.47546e-05	0.000802191
O00515	2.47031	0.00142245	0.00539298
O00566	2.46067	0.0173935	0.0365184
O00567	1.43499	0.000429145	0.0024405
O00571	1.36847	0.000133715	0.00115709
O00584	1.55858	0.0150165	0.0325584
O00592	1.28455	0.0147559	0.0320945
O00629	1.70386	0.000187797	0.00144389
O00748	2.83906	0.0205688	0.0416036
O00757	2.81043	0.0195131	0.0400284
O00764	1.60457	4.59324e-05	0.000590789
O14561	3.93208	0.00073216	0.00341282
O14579	1.22096	0.00177248	0.00630737
O14602	1.67492	0.00058057	0.00293214
O14617	1.18263	0.00478102	0.013518
O14640	2.52124	0.0058083	0.0156432
O14647	1.99018	0.0206387	0.0417092
O14653	1.04193	0.0036314	0.0109419
O14656	0.741803	0.0175687	0.0367881
O14657	1.28205	0.00103046	0.00431617
O14672	1.99689	0.0211402	0.0425822
O14686	4.14082	0.00255703	0.00829491
O14715	1.73391	0.000359863	0.00218418
O14730	2.3368	0.000756417	0.00350807
O14734	6.34714	6.79517e-06	0.000309152
O14737	1.08216	0.0144142	0.031506
O14744	1.49264	8.43093e-05	0.000857799
O14745	1.91237	0.00188147	0.0065762
O14772	2.11717	0.00720382	0.0184109
O14773	0.832126	0.0203072	0.0412057
O14776	1.34392	0.00140762	0.00535519
O14787	1.45993	0.000808906	0.00365681
O14818	1.22438	0.000141355	0.00119901
O14828	3.30041	0.00140665	0.00535518
O14841	2.22829	0.0145656	0.0317559
O14879	1.85957	8.44554e-05	0.000857799
O14896	3.91723	0.00165827	0.00600677
O14907	1.55731	0.000912172	0.00395394
O14908	1.3775	0.000477203	0.00260357
O14910	1.20287	0.00667527	0.0174456
O14920	1.06125	0.00284134	0.00899459
O14925	2.76663	0.00223923	0.00750475
O14929	3.41862	0.018812	0.038947
O14933	1.05022	0.00949915	0.0225789
O14936	1.7693	3.14224e-05	0.000511696
O14957	1.5883	1.71838e-05	0.000414905
O14964	0.717174	0.00472927	0.0134546
O14966	1.88352	0.0204306	0.0413951
O14976	1.79045	2.80454e-05	0.000477987
O14979	1.20306	0.000103533	0.000976363
O14980	1.77067	4.20791e-08	1.5443e-05
O14981	2.84769	0.0105893	0.0245863
O14983	1.91722	7.21052e-07	0.000124043
O15027	1.99792	0.0202803	0.0411968
O15031	1.37324	0.000622976	0.00308129
O15067	1.17141	0.000245119	0.00172998
O15091	4.73908	0.000210786	0.00155965
O15116	1.74973	0.00944139	0.0224805
O15117	2.43806	0.0237963	0.0464863
O15120	1.21667	0.00231872	0.00770897
O15127	1.35327	2.06223e-08	1.03205e-05
O15131	1.22674	7.40349e-06	0.000312628
O15143	1.18915	0.000249761	0.00174484
O15144	0.964079	0.000625236	0.00308693
O15145	1.50848	8.93844e-05	0.000884263
O15164	5.83761	8.12137e-06	0.000326337
O15173	0.701341	0.00130095	0.00507924
O15212	1.25718	7.75423e-05	0.000815459
O15226	2.08501	0.0237802	0.0464863
O15239	0.705751	0.0119297	0.0270704
O15254	3.27247	0.00113865	0.00462601
O15264	2.6168	0.000619021	0.00307278
O15269	1.384	3.87602e-05	0.000547115
O15270	2.74399	0.0115852	0.0264193
O15294	1.47398	4.34681e-06	0.000248219
O15347	2.71568	0.0135374	0.029905
O15357	0.765004	0.0129659	0.0288977
O15371	1.54498	0.00051551	0.00272091
O15372	0.883318	0.00273417	0.00871545
O15379	1.20792	0.0126962	0.0284694
O15382	1.6588	4.25255e-05	0.000573782
O15397	2.24667	6.46354e-05	0.00072174
O15427	3.1996	4.11242e-05	0.000564575
O15460	3.30956	0.00591805	0.0158458
O15498	1.59274	7.18724e-06	0.000312628
O15511	0.956016	0.00896425	0.0217201
O15530	2.65939	0.0127152	0.0284884
O15533	2.77687	0.00565716	0.0153412
O43143	1.27603	2.51858e-05	0.000453098
O43149	2.42519	0.00608548	0.0162152
O43157	1.71225	0.0116828	0.026609
O43159	5.09083	0.000168091	0.0013483
O43169	1.69388	0.00202681	0.0069868
O43175	1.39285	0.0155851	0.0335403
O43237	1.1354	0.000805333	0.00365186
O43242	1.32292	4.83097e-05	0.00060305
O43252	1.25312	0.00120491	0.00479265
O43278	3.2872	0.000466532	0.00256569
O43286	1.35385	0.00036546	0.00220841
O43290	2.06113	0.0189114	0.039096
O43291	5.91597	0.000193184	0.00146095
O43314	2.31906	0.00243637	0.00801208
O43324	1.92705	5.20231e-05	0.000628594
O43390	1.28745	0.000711129	0.00334869
O43396	1.01755	1.15038e-05	0.000369754
O43399	1.2738	0.00148863	0.00557856
O43402	2.61562	0.00116074	0.00468468
O43426	1.26611	0.0129608	0.0288977
O43432	1.15069	0.00118283	0.00474137
O43447	1.61123	0.00312977	0.00971764
O43493	4.29923	0.000275498	0.00184728
O43583	4.17754	0.000357987	0.00218241
O43592	1.92894	0.000156269	0.00128781
O43615	1.62598	7.60961e-05	0.000809141
O43617	1.45354	7.59322e-06	0.000314291
O43676	1.05758	0.00350304	0.0106484
O43678	1.28913	0.00151278	0.00563969
O43681	1.30396	0.000131799	0.00114621
O43684	1.63607	0.000265638	0.00180982
O43707	1.3795	3.57475e-06	0.000237097
O43719	1.50698	0.00127868	0.00500648
O43747	1.65008	6.28268e-06	0.000293103
O43752	3.56653	0.000698844	0.0033129
O43760	2.10549	0.0242814	0.0471995
O43765	1.54403	4.1198e-05	0.000564575
O43772	1.2448	0.00117828	0.00473575
O43776	1.24988	2.07059e-05	0.00042646
O43795	1.59479	0.0168495	0.0356799
O43809	1.08165	0.00163047	0.00593713
O43815	1.5278	0.000330442	0.00206479
O43818	4.80299	1.93399e-05	0.00042646
O43823	1.93398	0.025396	0.0489684
O43837	1.42669	3.57572e-05	0.000533588
O43852	1.14957	0.000402579	0.00235515
O43865	1.28011	3.43154e-05	0.000533588
O43913	3.55992	3.51013e-05	0.000533588
O43924	1.00311	0.00146603	0.00551638
O60216	1.19319	0.00650979	0.0170812
O60256	1.35945	0.00170073	0.00612204
O60264	1.99045	9.78311e-05	0.000936626
O60271	1.09313	0.000648182	0.00316295
O60287	3.96693	2.78139e-05	0.000475515
O60308	3.01902	0.000974189	0.00414765
O60313	1.67153	6.50895e-06	0.000301107
O60318	4.27839	2.07171e-05	0.00042646
O60449	3.51328	0.00401794	0.011879
O60476	5.52612	1.13446e-05	0.000367365
O60493	0.699861	0.000744786	0.00346874
O60502	1.87637	2.62161e-05	0.000459845
O60506	1.2688	5.86132e-05	0.000676448
O60573	2.32051	0.0071209	0.0182535
O60602	2.22186	0.0085235	0.0208634
O60610	1.8109	2.2725e-05	0.000437416
O60641	0.877806	0.00121745	0.00483555
O60645	0.908242	8.4347e-05	0.000857799
O60664	0.83545	0.0170926	0.035996
O60684	3.81115	0.000532096	0.00276861
O60711	2.85538	0.0193375	0.039736
O60716	1.85724	9.85606e-05	0.00094034
O60749	0.649249	0.00822551	0.0202874
O60763	1.60951	3.05444e-06	0.000224196
O60825	2.91372	0.0253544	0.0489397
O60828	3.31013	0.000851013	0.00377809
O60830	3.71341	0.000583479	0.00294414
O60832	1.57784	0.000911639	0.00395394
O60869	3.33383	0.00420424	0.0123015
O60884	1.31115	0.00150184	0.00560988
O60907	2.11775	0.00266866	0.00856119
O60925	0.864646	0.0159347	0.0341537
O75027	1.79856	0.000867453	0.00383252
O75054	4.02497	0.00322262	0.00995013
O75083	1.01613	0.000406713	0.00237429
O75110	5.75668	1.16199e-05	0.000369754
O75113	3.12876	0.000719324	0.00337586
O75131	1.22756	0.000428531	0.0024405
O75150	3.0003	0.000488559	0.00262651
O75152	2.81272	0.0123651	0.0278555
O75153	3.89299	0.000312105	0.00198399
O75155	3.29118	0.01902	0.0392743
O75165	1.35068	4.69376e-05	0.000596747
O75179	1.54922	0.00100706	0.00424493
O75223	1.71929	0.000356349	0.00217725
O75251	0.792819	0.0229989	0.0454613
O75306	0.86281	0.00112495	0.00458053
O75323	0.882168	0.0025048	0.00815912
O75340	0.795121	0.00229142	0.007645
O75347	1.24151	0.000438788	0.0024573
O75348	1.88277	0.000192056	0.00145629
O75351	1.21171	0.000109459	0.00101103
O75367	1.26095	0.000278019	0.00185739
O75369	2.14948	0.00016399	0.00133151
O75376	1.88987	0.00134311	0.00518522
O75381	1.57773	0.0244722	0.0475201
O75390	1.42462	4.77088e-06	0.000262637
O75396	0.971831	0.000452296	0.00250997
O75436	1.11208	0.000777257	0.00356567
O75439	1.84533	4.7395e-05	0.000597517
O75446	4.2762	2.35901e-05	0.000445239
O75448	1.86745	0.0199555	0.0407474
O75489	1.09574	0.00430161	0.0125161
O75494	1.51817	0.000215818	0.00157702
O75506	1.3983	0.0127253	0.0284884
O75530	Inf	1.60393e-15	5.33472e-12
O75533	1.69028	1.84566e-06	0.000180666
O75534	1.41418	0.000264231	0.00180247
O75554	2.48079	0.00132283	0.00514277
O75582	2.55328	0.00638581	0.0168604
O75608	1.94707	0.000145726	0.00122476
O75643	1.6847	2.71452e-06	0.000210471
O75663	1.81376	2.02282e-05	0.00042646
O75694	0.995226	0.00140459	0.00535475
O75718	1.25145	0.00866538	0.0211355
O75746	0.880547	0.00769071	0.0193064
O75787	3.14506	0.00193312	0.00672256
O75821	1.27804	0.00128425	0.00502473
O75822	0.653044	0.0169979	0.0358931
O75828	0.791834	0.0134538	0.0297731
O75843	1.94343	0.00874208	0.0213037
O75844	1.77817	1.94092e-05	0.00042646
O75874	1.01153	0.00470308	0.0134215
O75880	1.86055	0.0164646	0.0350628
O75915	0.806494	0.00604496	0.0161385
O75934	2.95182	0.0083011	0.0204372
O75937	0.908514	0.00494652	0.0138816
O75947	1.17286	0.00247026	0.00808488
O75955	1.02823	0.00207642	0.00711305
O75964	1.0789	0.00124401	0.0049074
O76003	2.14807	0.000109197	0.0010103
O76021	2.06095	0.000573482	0.00290434
O76031	3.00389	4.35267e-05	0.00058018
O76071	1.05923	0.000228526	0.0016402
O94776	1.86287	0.000181961	0.00141283
O94826	1.44125	2.42316e-05	0.000447635
O94832	1.1779	0.000562275	0.00286604
O94842	2.49988	0.0158904	0.0340907
O94874	1.31201	0.000214725	0.00157702
O94903	1.33776	0.00108968	0.00448333
O94906	1.89183	5.05989e-05	0.000619157
O94966	2.97964	4.8563e-05	0.000604232
O94967	1.61602	0.00910401	0.0219718
O94972	2.20511	0.0231175	0.0456136
O94979	0.956003	0.000219997	0.00159144
O94992	2.58043	0.00516133	0.0143109
O95049	3.80688	0.000709863	0.00334572
O95070	2.99298	0.00439154	0.0126905
O95071	2.82648	0.0217723	0.0435367
O95104	1.93296	0.000288828	0.00188486
O95140	1.4148	0.00099327	0.00419377
O95159	3.99362	2.61455e-05	0.000459845
O95168	0.999644	0.000561967	0.00286604
O95169	0.774096	0.0155635	0.0335068
O95182	1.46612	0.000187401	0.00144285
O95202	1.85872	2.7253e-05	0.000471948
O95208	0.988337	0.0247182	0.0479107
O95218	3.19435	0.000807646	0.00365633
O95219	0.883476	0.00037761	0.00226443
O95249	2.72826	0.00217778	0.00735051
O95292	1.91723	2.58033e-06	0.000205775
O95299	0.979204	0.00205693	0.00705948
O95347	5.616	0.000103755	0.000976363
O95361	2.83736	0.00649526	0.0170565
O95363	4.25034	0.000266721	0.00181496
O95373	1.44582	0.0013257	0.00514612
O95376	3.91676	2.66689e-05	0.00046607
O95382	1.00711	0.0105756	0.0245648
O95394	1.03936	0.00204453	0.00703448
O95399	2.04776	0.00811023	0.0201021
O95429	2.87356	0.00158546	0.0058342
O95433	1.91394	0.000175069	0.0013781
O95453	1.96855	0.020238	0.0411412
O95486	1.59863	5.74171e-05	0.000671086
O95487	0.973248	0.000130676	0.00114005
O95563	1.84067	0.00580758	0.0156432
O95571	1.36837	0.00381905	0.0114012
O95573	1.55072	0.000329397	0.00206295
O95613	3.36568	0.0039671	0.011773
O95747	1.11838	1.00845e-05	0.000345425
O95757	2.79063	0.00735623	0.0187049
O95782	1.08431	5.84059e-06	0.000286857
O95793	2.57975	0.000102428	0.000970513
O95801	2.47072	0.00755405	0.0190408
O95819	0.680357	0.0196038	0.0401778
O95822	1.73049	0.00395479	0.0117428
O95825	0.665779	0.0201175	0.0409869
O95831	1.1003	0.000616704	0.00306404
O95834	1.59193	0.00160126	0.00587269
O95848	4.1209	0.0114242	0.0261607
O95870	1.77731	0.00140621	0.00535518
O95881	1.17374	3.54383e-05	0.000533588
O95926	4.56641	1.71224e-05	0.000414905
O95983	1.53971	0.0233521	0.0459067
O95999	2.1743	0.0167204	0.0354705
O96000	0.833887	0.00921045	0.022122
O96005	2.03199	0.00948873	0.0225639
O96008	1.94829	0.000513876	0.00272091
O96011	4.67251	2.04487e-05	0.00042646
O96013	2.94559	0.00468149	0.013367
O96019	1.74953	0.000179553	0.00140006
P00167	0.978294	0.00381741	0.0114012
P00338	1.78045	5.18208e-05	0.000628594
P00367	0.856915	0.0020847	0.00712925
P00390	1.43507	0.00401011	0.0118686
P00395	2.55343	0.00109787	0.00450354
P00491	1.83027	0.000173973	0.00137209
P00492	1.74726	1.15866e-05	0.000369754
P00505	1.18012	0.0019726	0.00683692
P00533	1.40522	0.000898345	0.00391869
P00558	1.93632	3.0853e-05	0.00050852
P00966	3.0629	0.0171903	0.0361332
P01137	2.93988	0.00563427	0.0153018
P01732	2.2521	0.0228786	0.0452884
P01889	2.05533	0.000664451	0.00321141
P01893	1.60689	0.0134508	0.0297731
P01903	1.92661	0.0203358	0.0412487
P01906	2.78425	0.00974549	0.023055
P01920	2.5468	0.00303382	0.00947854
P02545	0.742348	0.0163824	0.0349148
P02786	3.74066	0.000485196	0.00262651
P03886	2.65843	0.000682241	0.00326586
P03915	1.77028	0.00913053	0.0220261
P04075	1.74571	2.95839e-05	0.000493513
P04080	1.31395	0.00917053	0.0220839
P04083	1.12336	0.0120427	0.0272707
P04181	1.44636	0.00476212	0.0134784
P04183	5.07569	1.53984e-05	0.00040559
P04233	2.14417	0.00356158	0.0107787
P04259	2.18125	0.00248311	0.00810826
P04406	1.78931	4.32528e-05	0.000578156
P04424	1.00303	0.023645	0.0463224
P04626	2.87964	0.00670451	0.0174755
P04792	2.72402	0.000104378	0.000978878
P04843	1.23196	0.000190655	0.00145368
P04844	1.05942	0.000730391	0.00341034
P05023	2.00189	7.44209e-06	0.000312628
P05026	1.5094	0.000444577	0.00247712
P05114	1.58022	0.00956667	0.0227198
P05141	2.65742	1.69716e-08	9.34288e-06
P05165	1.34646	0.00830888	0.0204381
P05198	1.64054	1.45947e-05	0.000399721
P05387	1.2095	0.00374473	0.0112219
P05388	1.23565	0.00014008	0.00119372
P05455	1.04063	0.00151519	0.00563969
P05549	3.75673	0.000673796	0.00324448
P05783	5.92808	0.0217347	0.0434772
P06132	1.65533	0.000973847	0.00414765
P06280	1.2238	0.000436072	0.00245221
P06493	5.13366	1.67876e-05	0.000412569
P06576	1.33545	0.000145219	0.00122237
P06730	1.06436	0.000507836	0.00270371
P06733	1.90482	0.000129011	0.00112933
P06744	2.1277	0.000175736	0.0013781
P06748	1.57882	6.17584e-06	0.000291075
P06753	1.35427	0.0021615	0.00731113
P06756	0.807889	0.00299905	0.00940192
P07099	0.906682	0.0120339	0.0272707
P07108	1.70156	0.00229117	0.007645
P07195	0.793659	0.0209493	0.0422593
P07203	1.07144	0.00195838	0.00679324
P07237	1.18168	0.000359824	0.00218418
P07311	2.64193	0.00742159	0.018803
P07339	1.7778	0.00589257	0.0158006
P07355	0.958672	0.00401337	0.0118719
P07384	1.32424	6.49746e-05	0.000722596
P07437	1.41494	1.64332e-05	0.000409344
P07686	0.768496	0.0242183	0.0471
P07737	1.08449	0.000288014	0.00188486
P07814	1.24549	7.18791e-05	0.000777104
P07858	2.53601	5.53104e-06	0.000279343
P07900	1.81651	4.819e-05	0.000602922
P07910	2.05117	8.73934e-05	0.000868413
P07947	1.43048	0.000385773	0.00229339
P07948	1.71126	0.0230924	0.0455804
P07954	1.25183	0.000117712	0.00107016
P08195	1.76344	0.000162615	0.0013223
P08236	1.25307	0.0105579	0.0245342
P08238	2.12164	1.33316e-05	0.000388308
P08240	1.62853	0.000534613	0.00277859
P08243	5.55136	1.53498e-05	0.00040559
P08559	0.934119	0.00267473	0.00857563
P08574	2.31654	8.58774e-05	0.000862691
P08579	0.829084	0.0153482	0.0330952
P08621	1.849	0.0017468	0.00623615
P08708	1.15875	0.000871922	0.00383902
P08727	4.14118	9.12749e-06	0.000340947
P08754	1.10116	0.00043389	0.00245221
P08865	1.27173	0.00207377	0.00710841
P09001	1.06647	0.0174478	0.0365998
P09012	1.55567	0.000249132	0.00174447
P09104	1.44828	0.000589483	0.00296628
P09110	1.39181	0.00231899	0.00770897
P09211	1.89703	0.000284564	0.00188129
P09234	2.26312	0.0163672	0.0349094
P09326	2.88304	0.00425926	0.0124191
P09429	0.735375	0.0229561	0.045409
P09467	1.53287	0.00474391	0.0134681
P09525	1.31058	1.75458e-05	0.000418137
P09543	0.655992	0.00941129	0.0224379
P09622	1.26377	0.00300896	0.00941689
P09651	2.04589	6.62887e-07	0.00012164
P09661	1.60537	2.16364e-05	0.000426912
P09669	1.09718	0.0170522	0.0359664
P09758	3.43712	0.00535216	0.0147098
P09874	2.24737	4.32698e-05	0.000578156
P09960	1.32662	0.0033079	0.0101675
P0C2W1	3.6866	0.00337466	0.0103417
P10114	1.06645	0.00939508	0.0224187
P10155	1.11706	0.0010403	0.00434181
P10253	1.05533	0.000970673	0.00413908
P10398	2.73421	0.00112247	0.0045772
P10412	1.40345	0.000723491	0.00338963
P10515	1.26918	0.000545642	0.0028141
P10599	1.75162	8.94704e-05	0.000884263
P10606	1.10083	0.00667638	0.0174456
P10619	1.2691	0.00154128	0.00570977
P10809	2.02326	2.12641e-05	0.00042646
P11021	1.41091	5.86067e-05	0.000676448
P11142	1.63233	3.92629e-06	0.000247263
P11166	3.62131	0.000648678	0.00316295
P11172	2.24177	4.2878e-05	0.000577123
P11177	0.837463	0.00210143	0.00717196
P11182	1.35622	1.02702e-05	0.000345804
P11234	0.894007	0.00553219	0.0150841
P11274	3.28454	0.000434893	0.00245221
P11310	1.06848	0.013456	0.0297731
P11387	1.96915	7.75559e-05	0.000815459
P11413	0.819716	0.00446819	0.0128917
P11586	2.25259	1.85808e-07	5.68262e-05
P11908	1.10011	0.000871484	0.00383902
P11940	1.78178	9.22876e-06	0.000340947
P12004	3.3221	2.16386e-06	0.00019528
P12081	1.41461	8.35234e-05	0.000854209
P12235	1.01644	0.00698725	0.0180187
P12236	1.69886	1.74429e-07	5.64842e-05
P12268	1.40145	0.00087241	0.00383902
P12270	0.990372	0.00153657	0.00570384
P12314	3.16054	0.000542584	0.00280726
P12694	1.05827	0.00527759	0.0145484
P12814	1.28673	2.58943e-06	0.000205775
P12931	1.33281	0.00583449	0.0156907
P12955	1.01676	0.0075382	0.0190182
P12956	1.16916	0.000669634	0.00323363
P13010	1.32274	0.000226317	0.00162828
P13051	3.77379	0.000731008	0.00341034
P13073	1.53794	0.000252401	0.00174981
P13473	1.3639	0.000155723	0.00128524
P13637	1.51987	4.40393e-05	0.000581382
P13639	1.87298	2.8228e-05	0.000479615
P13667	1.89781	0.000488224	0.00262651
P13674	1.52955	4.16353e-05	0.000567332
P13693	1.5986	0.000149603	0.00124972
P13796	1.40981	0.000564761	0.00287339
P13797	1.93481	0.000895657	0.00391628
P13798	1.23279	0.000141018	0.001198
P13804	1.39175	1.45048e-05	0.000399721
P13807	1.58428	0.000951258	0.00408545
P13984	1.48322	0.00588858	0.0158006
P13995	3.64888	0.000594838	0.00299049
P14174	1.41886	0.00434091	0.0125706
P14314	1.23933	0.000247429	0.00174368
P14316	2.40754	0.0020481	0.00703796
P14373	2.68921	0.0023933	0.00791298
P14406	1.4354	0.000801835	0.003645
P14550	0.99333	0.00351045	0.0106592
P14618	2.41123	4.92017e-05	0.00060594
P14621	1.71515	0.000254041	0.0017547
P14625	1.68614	6.52398e-05	0.000724083
P14678	1.3303	4.52027e-05	0.000590399
P14859	3.81669	0.000331284	0.00206771
P14866	1.38165	8.62273e-05	0.000864628
P14868	1.60332	4.37805e-06	0.000248219
P14923	2.15376	0.00519986	0.0143918
P14927	0.852018	0.00111111	0.00453974
P15104	2.41649	0.0106105	0.0246115
P15170	1.61702	0.000516284	0.00272091
P15291	1.26401	0.000443501	0.00247526
P15309	1.22581	0.0129929	0.0289345
P15311	2.4264	1.9665e-05	0.00042646
P15531	1.58731	9.10859e-05	0.00089483
P15880	1.55283	5.71106e-05	0.000670349
P15924	1.70777	0.0105576	0.0245342
P15927	2.01205	0.000355844	0.00217658
P15954	1.50007	0.000183713	0.00142386
P16152	1.345	0.00504624	0.0141153
P16220	1.62464	0.00397671	0.0117952
P16278	1.14676	0.000720823	0.00338001
P16333	0.985828	0.0108231	0.0250551
P16401	3.35987	7.11635e-05	0.000771171
P16435	1.461	0.00154537	0.00572107
P16615	1.96387	8.60753e-07	0.000135384
P16949	3.04052	0.000278987	0.00185935
P16989	2.58149	0.00124584	0.00490935
P17028	2.20171	0.0232507	0.0457722
P17174	1.63443	0.000428892	0.0024405
P17275	1.44769	0.0109288	0.0252467
P17301	2.52019	0.00213339	0.00723171
P17480	1.39927	0.000703505	0.00332429
P17540	3.54986	0.011578	0.0264193
P17612	0.670887	0.0122124	0.0275755
P17655	0.766435	6.17183e-05	0.000694804
P17706	3.6979	0.0013381	0.00518011
P17812	1.33948	0.000108789	0.00100972
P17844	1.54285	0.00013939	0.00119152
P17858	1.27249	8.04624e-07	0.000130278
P17980	1.11459	8.2959e-05	0.000853625
P17987	1.39068	2.51681e-05	0.000453098
P18031	2.28473	9.78991e-08	3.36834e-05
P18077	1.99683	0.000817724	0.00368377
P18085	1.1227	0.00015065	0.00125466
P18124	1.37992	0.000414959	0.00239395
P18440	3.05068	0.00418248	0.0122536
P18583	2.05076	0.0200063	0.0408058
P18615	1.16315	0.0115257	0.0263602
P18621	1.24967	0.000432846	0.00244894
P18669	1.0359	0.000410155	0.00238644
P18827	1.00706	0.00927893	0.0222012
P18858	5.03665	0.000190378	0.00145358
P19338	1.74062	0.000727738	0.00340085
P19367	1.51272	1.37987e-05	0.000390862
P19404	0.620805	0.017539	0.0367678
P19447	1.94379	0.00933979	0.0223173
P19474	1.21902	0.0153752	0.0331315
P19525	1.91761	8.18279e-05	0.000846365
P19784	0.869683	0.00434089	0.0125706
P19971	2.51587	0.000138747	0.00118788
P20042	1.50073	0.000185015	0.00142848
P20073	0.701577	0.000270636	0.00183337
P20338	1.81397	6.55332e-05	0.000725876
P20339	0.957458	4.88846e-05	0.000605585
P20340	1.4412	9.0102e-05	0.00088891
P20585	2.20266	0.0182469	0.0379771
P20591	2.61091	0.000630382	0.0030975
P20618	1.17225	0.000126754	0.00112364
P20674	1.61244	0.000383115	0.00228499
P20700	1.78012	0.000585598	0.00295212
P20936	1.08642	0.000252091	0.00174981
P20962	2.22714	0.0067025	0.0174755
P21281	1.05195	0.000173623	0.00137146
P21283	2.31946	1.12181e-05	0.000367247
P21359	2.47845	0.00257633	0.00833787
P21796	1.84205	1.98647e-05	0.00042646
P21912	1.30874	0.000712359	0.00334888
P21964	1.28353	0.000103615	0.000976363
P22033	1.38277	0.000394533	0.00232713
P22059	1.04351	0.00106258	0.00440333
P22061	0.877319	0.0171052	0.035996
P22087	1.70899	0.00108552	0.00447959
P22102	1.67599	8.46689e-05	0.000858383
P22223	2.94091	0.00771176	0.0193409
P22234	1.80018	3.78288e-05	0.000538107
P22307	2.07911	6.08719e-05	0.000689377
P22314	1.3475	0.000411343	0.00238772
P22392	1.56595	3.33667e-05	0.000524501
P22570	2.51218	0.000430468	0.0024405
P22626	1.99041	1.57273e-05	0.000407255
P22670	2.00739	0.00148696	0.00557625
P22695	0.918584	0.000778509	0.00356844
P23193	1.65411	0.000340933	0.00210665
P23246	1.42663	4.74992e-05	0.000597517
P23258	2.21413	0.014995	0.0325246
P23284	0.841109	0.00265953	0.00854273
P23368	1.49278	4.08389e-06	0.000247263
P23381	1.51644	0.000313224	0.00198652
P23396	1.58431	8.31672e-05	0.00085417
P23434	1.35156	0.0144224	0.031506
P23443	5.87028	0.000166383	0.00134105
P23468	3.03931	0.00494746	0.0138816
P23511	1.66558	0.00965532	0.0229106
P23526	1.56227	0.000112575	0.00103533
P23528	1.5359	6.95651e-06	0.000312628
P23588	2.04043	0.0179478	0.0374394
P23743	1.81184	6.95237e-05	0.000762894
P23919	2.29379	1.64782e-06	0.000171155
P24534	1.14685	0.000298178	0.00192887
P24539	1.04235	0.000430044	0.0024405
P24821	2.6328	0.000280627	0.00186351
P24941	4.89679	0.000216935	0.00157967
P25098	1.23081	0.000272144	0.0018377
P25325	1.13695	0.0146608	0.031913
P25490	1.87113	4.50003e-05	0.000590399
P25685	1.64822	0.000165997	0.0013399
P25705	1.5677	7.09618e-05	0.000771171
P25786	1.14687	0.000204624	0.00153051
P25787	1.09506	5.93423e-05	0.000680085
P25788	1.30844	4.76703e-05	0.000597779
P25789	1.33303	4.01442e-05	0.000558066
P26038	0.976415	0.003004	0.00940672
P26196	1.49513	1.49935e-06	0.000161842
P26232	2.55721	0.00856024	0.0209162
P26368	1.28693	0.00178909	0.00635415
P26373	1.23252	0.00247019	0.00808488
P26572	1.03698	0.00118901	0.00474999
P26599	1.37116	0.000281451	0.00186673
P26639	1.92498	2.19476e-05	0.000431505
P26640	0.982002	0.000751137	0.00349536
P26641	1.61504	3.33503e-05	0.000524501
P26885	0.768744	0.0110684	0.0254943
P27348	1.09529	0.000252698	0.00174981
P27448	1.97102	0.0236709	0.04634
P27482	2.56231	0.00176603	0.0062885
P27635	1.03837	0.00569633	0.0154246
P27694	1.9248	1.01024e-05	0.000345425
P27695	1.34039	0.000476347	0.00260148
P27707	2.66725	0.0063106	0.0167099
P27708	1.9394	1.31354e-05	0.000386685
P27797	1.35734	0.000309365	0.00197113
P27824	1.24099	0.00133423	0.00516883
P28062	1.35632	0.00208503	0.00712925
P28065	1.45481	0.0021735	0.00734058
P28066	1.08543	0.00012601	0.00111886
P28070	1.13628	0.00111029	0.00453974
P28288	1.90324	0.000115135	0.00105286
P28331	0.825425	0.00168867	0.00608785
P28340	3.98223	0.00135711	0.00521712
P28347	3.02611	0.00205226	0.00704785
P28482	0.685462	0.000453262	0.00251027
P28702	3.75743	2.69423e-05	0.000469358
P28715	Inf	5.19027e-13	3.27849e-10
P28749	1.52467	0.000810587	0.00365681
P28838	1.63368	0.00173662	0.00621188
P28907	3.56908	0.00340242	0.0104057
P29144	1.63467	2.00035e-05	0.00042646
P29218	0.911004	0.0212815	0.0427727
P29353	0.778969	0.0162204	0.0346441
P29401	1.09201	0.00273329	0.00871545
P29466	1.60421	0.00158338	0.00583043
P29590	2.26266	1.98784e-05	0.00042646
P29692	1.41865	0.000330041	0.00206463
P29728	3.4825	0.0100924	0.0237125
P30040	1.53185	0.000823887	0.00370002
P30041	1.00837	0.00337979	0.0103423
P30044	1.58027	0.000205582	0.00153559
P30046	1.23264	0.000482671	0.00262301
P30048	1.04777	0.000803952	0.0036513
P30050	1.28508	2.32737e-05	0.000445239
P30084	1.33457	0.000185967	0.00143382
P30085	1.73029	0.000376445	0.00226443
P30101	1.56129	3.56816e-05	0.000533588
P30153	1.13303	6.18174e-06	0.000291075
P30260	2.18784	0.0077825	0.0194651
P30419	1.27946	0.000382513	0.00228499
P30511	4.14866	0.0136901	0.0301214
P30519	2.0222	3.68345e-05	0.000533588
P30520	2.05816	7.76204e-05	0.000815459
P30566	1.25279	0.00175184	0.00625009
P30876	1.3065	3.22716e-05	0.000517945
P31040	1.20596	0.00241203	0.00794322
P31146	1.31592	0.0077495	0.0194002
P31150	0.869402	0.00159218	0.00585109
P31153	1.33838	0.000459582	0.00253253
P31327	3.08891	0.00430532	0.0125202
P31350	3.70454	3.72088e-05	0.000534402
P31431	3.48711	3.92401e-05	0.000551218
P31483	1.10599	0.00388154	0.0115502
P31689	1.23187	0.000725474	0.00339315
P31749	0.741869	0.0124322	0.02798
P31930	1.13214	0.0021835	0.00736529
P31939	1.19074	0.000421167	0.00241354
P31942	0.597965	0.00861871	0.0210404
P31943	1.68139	3.57354e-05	0.000533588
P31946	1.91106	1.2041e-05	0.000376839
P31947	2.84092	0.00071171	0.00334869
P31948	1.25926	0.000383103	0.00228499
P31949	1.10126	0.0137143	0.0301626
P32119	0.751721	0.0239863	0.0467415
P32121	0.831872	0.0186303	0.0386434
P32189	2.69304	0.00505393	0.0141153
P32455	3.21922	4.1021e-06	0.000247263
P32456	2.16522	0.00109218	0.00448771
P32780	1.14568	0.00701845	0.0180798
P32969	1.30519	4.05194e-05	0.000561863
P33121	1.14409	0.0008099	0.00365681
P33176	1.4575	4.13307e-08	1.5443e-05
P33241	1.49016	0.0250797	0.0484774
P33527	1.19201	0.0164586	0.0350628
P33897	3.4862	3.68135e-05	0.000533588
P33991	4.34178	0.00683464	0.0176974
P33992	4.8222	0.00453909	0.0130484
P33993	4.43869	0.00833506	0.0204786
P34897	3.07262	2.05145e-05	0.00042646
P34932	1.55271	0.000167031	0.00134431
P35052	1.53108	0.00259474	0.00838043
P35221	2.32509	5.36925e-05	0.000641165
P35222	1.82592	0.00053171	0.00276861
P35232	1.3989	0.000167927	0.0013483
P35241	1.50736	2.09767e-05	0.00042646
P35244	1.6554	0.000149921	0.00125048
P35249	3.55555	0.0187201	0.0387859
P35250	2.68966	0.0133386	0.0296176
P35268	0.941253	0.000116073	0.00105791
P35269	1.49601	0.00146339	0.00551023
P35573	2.14936	0.00943693	0.0224796
P35579	1.58983	1.21501e-06	0.000153177
P35606	0.883144	0.000827431	0.00370929
P35613	1.61965	1.59795e-05	0.000407255
P35637	1.61677	0.000421855	0.00241354
P35659	1.63174	0.000270759	0.00183337
P35914	1.59007	0.000235477	0.00167049
P35998	1.0635	0.00010161	0.000966085
P36406	1.62771	8.86596e-06	0.000340947
P36542	1.37627	0.000208421	0.00154931
P36543	1.26443	9.21444e-05	0.000900985
P36551	2.04147	1.57613e-05	0.000407255
P36578	0.917435	0.00701725	0.0180798
P36639	2.75125	0.00483238	0.0136344
P36776	1.86199	2.10718e-05	0.00042646
P36873	0.931909	0.000395442	0.00232824
P36952	2.91107	0.00117856	0.00473575
P36957	1.34001	8.03978e-05	0.000838239
P36969	0.729533	0.00909044	0.0219486
P37108	1.58764	0.000852752	0.00377971
P37198	1.09718	0.00154917	0.00573013
P37235	0.718758	0.00583793	0.0156923
P37268	3.25263	0.000482223	0.00262301
P37802	1.89173	1.23664e-06	0.000153177
P38117	1.65693	0.000307692	0.00196847
P38159	1.28403	0.000983876	0.00417276
P38606	1.18759	0.0120632	0.0273059
P38646	1.44759	8.19861e-05	0.000846365
P38919	1.83953	2.00897e-05	0.00042646
P39019	1.33363	0.0021186	0.00720328
P39023	1.06597	0.000640501	0.0031314
P39656	1.2547	0.000263671	0.00180247
P39748	3.49597	0.0253712	0.048955
P40121	1.77406	0.000852228	0.00377971
P40222	2.85533	0.0130154	0.0289673
P40227	1.20815	4.0703e-06	0.000247263
P40306	1.19378	0.00926242	0.0221887
P40616	1.70694	9.72577e-07	0.000146377
P40763	1.2906	1.12697e-05	0.000367247
P40855	2.96832	0.0043298	0.0125582
P40925	1.18452	9.56854e-05	0.000927374
P40926	1.7733	0.00010993	0.00101368
P40937	3.47064	0.0255621	0.0491683
P40938	2.99157	0.00571317	0.0154626
P40939	1.00532	1.69401e-05	0.000414467
P41091	1.70993	2.30338e-06	0.000198865
P41212	2.41086	0.0046617	0.0133243
P41223	1.47818	0.000143991	0.00121391
P41229	2.32618	6.2922e-05	0.000706909
P41240	1.09572	6.00568e-05	0.000685918
P41250	1.1375	5.85187e-05	0.000676448
P41252	1.44443	1.95856e-05	0.00042646
P41567	0.666908	0.00389067	0.0115711
P41743	2.90488	0.00590611	0.0158259
P42126	1.99297	7.02367e-05	0.000766634
P42166	3.73265	0.00769057	0.0193064
P42167	1.19482	0.0011804	0.00473968
P42224	2.68347	2.59154e-07	6.79353e-05
P42285	1.04739	0.00172523	0.00617917
P42345	1.17879	4.08687e-05	0.000563865
P42356	1.32626	9.63056e-06	0.000345425
P42566	0.733078	0.00787477	0.0196423
P42574	2.49142	0.0156118	0.0335847
P42677	1.31231	0.000970423	0.00413908
P42704	1.7679	0.000229553	0.0016415
P42766	2.93585	0.000332484	0.00207285
P42768	1.62107	0.00696209	0.0179851
P42771	6.09566	0.000160503	0.00131462
P42892	1.29822	0.0102606	0.0240155
P43034	1.486	1.85106e-05	0.000426377
P43243	1.77937	5.38389e-05	0.000641522
P43304	2.34839	0.000135279	0.00116543
P43307	1.64822	0.00096357	0.00412156
P43403	2.22299	0.0146086	0.0318243
P43487	0.649188	0.0224404	0.0446941
P43686	1.20639	0.00304124	0.00949632
P45880	1.6413	7.10571e-05	0.000771171
P45974	0.97207	0.00012186	0.0010908
P45984	2.91298	0.00094189	0.00406038
P46013	6.61486	7.07403e-06	0.000312628
P46060	1.86863	0.000522779	0.00273825
P46063	1.2426	0.000143934	0.00121391
P46087	2.6411	0.0170071	0.0358988
P46108	0.996482	0.0181988	0.0378912
P46109	1.04563	0.00220104	0.00741402
P46379	1.23255	9.35203e-06	0.000340947
P46459	1.32954	7.61372e-05	0.000809141
P46736	0.9221	6.48331e-05	0.000722482
P46777	1.01793	0.00243071	0.00799823
P46778	1.39091	0.0054535	0.0149212
P46779	2.87337	0.00222264	0.0074653
P46781	1.23655	0.000285697	0.00188129
P46782	2.05118	2.49387e-05	0.000453098
P46783	1.2448	0.0015691	0.00578173
P46940	1.31013	3.33328e-06	0.000229371
P46977	1.25082	0.000356776	0.00217744
P47224	3.64113	0.00358325	0.0108265
P47755	0.597258	0.00235315	0.00779429
P47756	1.17609	1.23311e-06	0.000153177
P47897	1.50645	1.45803e-05	0.000399721
P48047	1.27073	0.000418013	0.00240456
P48147	1.04991	0.00164407	0.00596657
P48200	3.8299	0.00294351	0.00925944
P48444	1.26653	0.000147545	0.00123628
P48506	1.36749	0.00067579	0.00324448
P48556	1.27062	7.87431e-05	0.000824108
P48634	2.12728	0.00103067	0.00431617
P48637	1.87936	9.77394e-05	0.000936626
P48643	1.19918	0.000229601	0.0016415
P48651	4.37262	0.000286614	0.00188287
P48729	2.37204	0.000140418	0.00119475
P48730	4.71294	0.000361906	0.00219174
P48735	1.90093	3.09835e-06	0.000224427
P48739	1.63211	8.28648e-06	0.000330558
P49005	3.04612	0.0217191	0.0434618
P49006	2.74096	0.00425438	0.0124114
P49257	1.09838	0.0030694	0.00956255
P49321	2.6446	3.47998e-06	0.000236269
P49327	2.16815	0.000219481	0.00159044
P49354	1.29589	0.000161241	0.00131664
P49356	0.887439	0.00805554	0.0200037
P49366	2.62129	0.00132439	0.0051452
P49368	1.30012	3.93513e-05	0.000551218
P49411	1.74235	5.17018e-06	0.000269253
P49458	1.20785	0.000858775	0.00380029
P49459	4.6117	1.85112e-05	0.000426377
P49585	2.1345	5.20688e-05	0.000628594
P49588	1.31394	8.20997e-05	0.000846365
P49589	1.06943	3.67363e-05	0.000533588
P49590	3.11089	0.00544878	0.0149157
P49591	0.979377	2.83158e-05	0.000479625
P49674	3.47574	0.00432416	0.0125551
P49720	1.28095	0.00020931	0.00155081
P49721	1.26621	1.47369e-05	0.000400828
P49736	4.56869	0.00877302	0.0213602
P49747	4.26706	0.000755592	0.00350756
P49748	0.776263	0.0144633	0.0315671
P49755	1.45117	1.64277e-05	0.000409344
P49756	1.27257	0.000826281	0.00370715
P49770	1.20658	0.0076578	0.0192494
P49773	1.22325	0.00126164	0.00495386
P49792	1.27122	0.000848289	0.00377593
P49815	2.14445	0.00143172	0.00541318
P49821	0.69174	0.00203973	0.00702235
P49848	2.57813	0.00247517	0.00809613
P49902	1.10718	0.000976859	0.0041558
P49903	0.942831	0.00611559	0.0162765
P49915	2.52251	4.41879e-06	0.000248219
P49959	1.64214	0.00264971	0.00852521
P50213	1.63182	5.72312e-06	0.000283836
P50336	1.1982	0.000127928	0.00112933
P50395	1.04671	0.000897699	0.00391869
P50416	0.924379	0.0120076	0.0272248
P50452	1.47359	0.00515704	0.0143092
P50453	1.42038	0.00160995	0.0058928
P50454	1.20187	0.000270367	0.00183337
P50502	0.953575	0.00447375	0.012901
P50542	1.76948	0.0104657	0.0243713
P50570	0.852651	0.00450581	0.0129799
P50613	2.90613	0.00489416	0.0137672
P50750	3.33386	0.00393029	0.0116826
P50897	1.48836	0.000435253	0.00245221
P50914	0.654075	0.0261279	0.0499944
P50990	1.491	0.00152343	0.0056589
P50991	1.56989	4.17719e-06	0.000247263
P50995	0.819108	0.000631315	0.0030975
P51003	3.19492	0.01689	0.0357028
P51114	1.56056	0.000165429	0.00133859
P51148	0.710382	0.000951417	0.00408545
P51149	1.86408	3.47154e-05	0.000533588
P51153	0.998294	0.00380798	0.0113867
P51397	2.83932	0.0053661	0.0147334
P51398	3.13594	0.00523418	0.0144577
P51531	1.65299	0.000627463	0.00309515
P51532	4.31193	0.000272591	0.0018377
P51570	0.828794	0.0017159	0.00615282
P51571	1.58913	0.00165947	0.00600677
P51572	1.6424	0.000162358	0.00132216
P51617	3.31656	0.00345685	0.0105371
P51648	1.52705	0.0001839	0.00142386
P51649	1.43051	0.0198455	0.0405728
P51659	1.824	0.000119955	0.00108377
P51665	0.975797	0.000328136	0.00205739
P51784	2.11312	0.00741877	0.018803
P51812	1.51357	0.00165964	0.00600677
P51858	1.524	0.00377871	0.0113115
P51991	1.26173	0.000521824	0.00273585
P52209	1.66113	0.00417881	0.012252
P52272	1.70073	1.12743e-05	0.000367247
P52292	4.41682	2.14068e-05	0.00042646
P52298	4.15938	2.37898e-05	0.000445239
P52306	1.69863	0.00235892	0.0078087
P52630	2.13969	7.70182e-07	0.00012848
P52655	2.30881	0.00293545	0.00924467
P52701	3.53642	0.0168825	0.0357028
P52735	2.7902	0.00645178	0.0169694
P52756	1.45498	0.00363671	0.0109519
P52758	3.82917	0.0147368	0.0320656
P52789	3.56824	0.0041385	0.0121729
P52815	1.43468	0.0116275	0.026505
P52907	1.03809	0.000175679	0.0013781
P52948	1.38966	0.000215883	0.00157702
P53004	1.07626	0.000188639	0.00144511
P53007	1.10035	0.000376958	0.00226443
P53041	0.79585	0.00579022	0.0156098
P53365	2.405	0.00134743	0.00519391
P53367	1.58229	0.00017315	0.00137146
P53384	1.84495	3.61413e-05	0.000533588
P53396	1.38083	4.8624e-05	0.000604232
P53582	1.58683	0.000850696	0.00377809
P53611	1.23516	5.58795e-05	0.000661519
P53618	1.66427	3.48101e-05	0.000533588
P53621	1.50002	2.10052e-05	0.00042646
P53634	1.62794	0.000215356	0.00157702
P53677	2.14165	0.00774716	0.0194002
P53680	0.886325	0.000609446	0.003041
P53701	3.79994	0.00268452	0.00859701
P53990	0.911036	0.000128657	0.00112933
P53992	1.17983	0.000238977	0.00169096
P53999	1.71028	2.74338e-05	0.000471948
P54136	1.28939	1.78329e-05	0.000421331
P54252	2.68734	0.00109238	0.00448771
P54577	1.1963	0.000125196	0.00111522
P54578	1.13812	0.00136436	0.00523036
P54619	1.35196	1.47512e-06	0.000161842
P54652	2.00326	2.52689e-06	0.000205775
P54709	1.84974	0.00114761	0.00464872
P54727	1.30036	0.00103016	0.00431617
P54819	1.38758	0.00130796	0.00509937
P54886	1.59389	0.000139881	0.00119372
P54920	1.44221	3.62916e-05	0.000533588
P55010	1.40536	3.12979e-05	0.000511696
P55060	2.25007	2.58858e-07	6.79353e-05
P55061	1.35582	0.000549304	0.00282532
P55072	1.16271	5.59978e-05	0.000661519
P55081	1.60124	0.0123347	0.0278175
P55084	1.13383	0.000233219	0.00165661
P55209	1.58572	5.10075e-06	0.000269253
P55263	1.96439	0.000294009	0.00190863
P55265	2.08594	4.99943e-06	0.000269253
P55327	3.21879	0.0211925	0.0426495
P55769	1.65675	5.63632e-05	0.00066441
P55786	0.854362	0.00453752	0.0130484
P55795	1.25114	0.000965622	0.00412714
P55809	1.53543	0.000200688	0.00150721
P55884	1.20008	0.00230242	0.00767242
P56134	0.541002	0.0168516	0.0356799
P56182	2.43006	0.0191848	0.0395257
P56192	1.83705	0.000184557	0.00142695
P56378	1.28419	0.00454365	0.0130546
P56381	3.06617	0.00487401	0.0137175
P56385	1.09283	0.00209014	0.00714227
P56537	1.62884	0.00024779	0.00174368
P56545	1.0639	0.00137288	0.00525572
P56556	0.949394	0.0149838	0.032513
P56937	2.6523	0.00509668	0.0141918
P56962	1.89569	0.00968019	0.0229498
P57088	1.26512	0.000264139	0.00180247
P57105	1.40647	9.43009e-05	0.000918807
P57678	2.62291	0.000572489	0.00290316
P57735	3.01854	0.00179376	0.00636251
P57740	1.88226	9.43829e-06	0.000341828
P57772	1.98386	8.00641e-05	0.000836343
P58107	4.70876	0.00134749	0.00519391
P59998	1.40036	2.50532e-05	0.000453098
P60059	3.13971	0.00213027	0.00723004
P60174	1.45971	0.000221759	0.00159998
P60228	1.54987	3.97742e-05	0.000555729
P60520	1.26439	0.002698	0.00863016
P60842	1.68029	0.000154253	0.00127693
P60866	0.856857	0.00291517	0.00918603
P60900	1.02352	7.12183e-07	0.000124043
P60953	0.861517	0.000657614	0.00319239
P60981	0.75292	0.0204424	0.0414037
P61009	1.72431	0.000652009	0.00317125
P61011	1.21772	0.000105163	0.000982888
P61019	0.903899	0.00125294	0.00493028
P61024	5.57751	1.18693e-05	0.00037552
P61026	1.3067	0.00060691	0.003041
P61088	1.11003	0.00126657	0.00496967
P61106	1.13889	0.000820985	0.00369242
P61158	1.39681	4.30371e-05	0.000577852
P61160	1.09114	0.000123141	0.00110047
P61165	2.42375	0.0201331	0.0410036
P61201	0.593566	0.00123202	0.00487442
P61224	0.732002	0.0142943	0.0312635
P61225	1.76548	9.65337e-05	0.000932681
P61247	1.40336	0.00202687	0.0069868
P61254	1.2503	0.00345894	0.0105376
P61289	1.98846	8.69239e-05	0.000865426
P61313	1.34376	0.00212651	0.00722174
P61326	1.79831	1.30778e-06	0.000153177
P61353	1.24317	0.00150719	0.00562514
P61421	1.67727	0.000870658	0.00383902
P61513	0.891231	0.0153771	0.0331315
P61599	3.42771	3.73219e-05	0.000534402
P61604	1.26578	0.00500763	0.0140219
P61758	1.65005	0.00159812	0.00586509
P61803	0.729078	0.00515236	0.0143034
P61916	3.11962	0.019903	0.0406553
P61923	1.90543	0.000674372	0.00324448
P61956	1.1392	0.00314095	0.00974137
P61968	2.37624	0.00738065	0.0187355
P61978	1.71271	9.69961e-05	0.000933581
P61981	1.61976	9.88486e-05	0.000941456
P62081	1.27847	0.00047805	0.00260561
P62136	1.38295	1.47808e-05	0.000400828
P62191	1.20103	0.000168573	0.0013483
P62195	1.28257	0.000379166	0.00227128
P62241	1.35785	3.27241e-05	0.000522163
P62244	1.27741	0.000348481	0.00214345
P62249	1.48469	0.00127151	0.00498553
P62258	1.18508	0.000696189	0.00330675
P62263	1.21379	0.00125653	0.00494086
P62269	1.4305	0.000250685	0.00174889
P62277	1.34899	8.34113e-05	0.000854209
P62280	0.834759	0.00260425	0.00839368
P62306	2.05687	1.92867e-05	0.00042646
P62308	1.14519	0.0148126	0.0321923
P62310	1.60694	0.000151822	0.00126251
P62314	1.15422	0.000621314	0.00307927
P62316	1.61114	0.00265907	0.00854273
P62330	1.27769	0.00021906	0.00159044
P62333	0.862292	5.23345e-06	0.000269253
P62424	0.926735	0.0112554	0.0258283
P62495	1.53456	7.93642e-06	0.00032125
P62701	1.25085	0.000249391	0.00174447
P62714	1.26244	1.38081e-05	0.000390862
P62750	0.883327	0.00150208	0.00560988
P62753	1.13312	0.00250039	0.0081544
P62805	1.62429	0.000877516	0.00385533
P62820	0.843505	0.00659781	0.0172792
P62826	2.09194	3.67475e-05	0.000533588
P62829	1.27706	0.000628558	0.0030975
P62841	0.591966	0.0246179	0.0477525
P62847	1.17686	0.000548402	0.00282409
P62851	1.34938	0.000490143	0.00262986
P62854	6.58983	1.03019e-05	0.000345804
P62857	1.37914	0.000377264	0.00226443
P62875	1.61608	0.00133902	0.00518011
P62888	1.25694	0.0228558	0.0452756
P62906	1.33603	8.65475e-05	0.000865426
P62910	1.11089	0.00983642	0.0232003
P62913	1.19181	0.000130536	0.00114005
P62937	1.71703	4.16153e-06	0.000247263
P62942	0.730631	0.025219	0.0487125
P62987	2.02482	1.66615e-05	0.000411308
P62993	1.19617	5.31783e-05	0.000637792
P62995	1.7499	0.00299127	0.00938822
P63098	0.59026	0.0194734	0.039983
P63104	1.82395	9.71094e-05	0.000933581
P63151	1.20869	0.00495728	0.0139021
P63165	1.53433	0.00038898	0.00230251
P63172	1.2544	0.000397409	0.00233234
P63173	1.25923	0.0232483	0.0457722
P63208	1.08074	0.000933629	0.00403108
P63241	1.70655	0.000249033	0.00174447
P63244	1.40887	0.000120547	0.00108433
P63279	1.43013	0.000263061	0.00180247
P67809	1.83506	0.000629836	0.0030975
P67812	0.959393	0.00171473	0.00615282
P67870	1.03177	0.000629913	0.0030975
P68036	1.0638	0.000831295	0.00372358
P68104	2.07972	2.92718e-06	0.000223807
P68366	2.22336	0.000290327	0.00188919
P68371	1.39662	1.58481e-05	0.000407255
P68400	1.04013	8.58596e-05	0.000862691
P68402	0.72653	0.0119426	0.0270885
P78330	2.39089	0.00823774	0.0203084
P78344	1.39986	1.89748e-06	0.000180666
P78346	3.69313	0.00138234	0.00528457
P78347	2.19656	0.00039998	0.00234243
P78362	3.57106	0.00414927	0.0121914
P78371	1.39338	2.09536e-05	0.00042646
P78406	1.53789	3.30961e-05	0.000523545
P78527	1.77041	8.44365e-06	0.000334405
P78536	3.74863	3.13735e-05	0.000511696
P79483	2.06461	0.0201836	0.0410876
P80217	1.70292	0.0113066	0.0259237
P80303	0.895216	0.0180723	0.0376564
P82094	2.42869	0.000650489	0.00316897
P82664	3.58996	3.42546e-05	0.000533588
P82673	1.39576	0.012518	0.0281386
P82675	0.691476	0.00404368	0.0119487
P82921	2.14794	0.00770703	0.0193378
P82930	1.72652	3.00696e-06	0.000224196
P82932	2.19308	0.00902393	0.0218455
P82979	3.0278	0.00228591	0.00763588
P83111	1.60578	0.000437398	0.00245221
P83436	3.14386	0.00189248	0.00660626
P83731	1.21593	0.00355675	0.01077
P83876	1.8891	0.00746478	0.0188849
P84077	1.1745	0.000164466	0.00133341
P84085	2.82483	0.0152567	0.0329494
P84103	1.299	0.00764908	0.0192363
P85037	1.1269	0.00413272	0.0121661
P98170	2.78154	0.018888	0.039075
P98194	6.4911	7.46321e-06	0.000312628
P98196	1.9299	0.0192657	0.0396328
P99999	2.00334	2.38593e-05	0.000445239
Q00059	1.2491	0.00315575	0.00977075
Q00325	1.50276	3.05219e-06	0.000224196
Q00341	0.906193	0.00256909	0.00831932
Q00403	2.28345	0.0029671	0.009323
Q00535	1.35119	4.58212e-05	0.000590789
Q00587	1.51525	0.0127203	0.0284884
Q00610	1.5212	1.39872e-05	0.000390862
Q00653	1.24591	0.0107487	0.0248933
Q00688	1.50641	4.90705e-05	0.000605679
Q00765	1.18071	2.11837e-05	0.00042646
Q00796	2.37991	0.00028662	0.00188287
Q00839	2.0247	4.31358e-07	9.13317e-05
Q01085	1.15205	0.000102935	0.000973635
Q01130	1.12952	0.000278525	0.00185852
Q01469	2.53087	0.00928534	0.0222049
Q01518	0.930319	0.00247795	0.00810043
Q01581	1.02972	0.010552	0.0245342
Q01658	2.16491	0.0198887	0.0406411
Q01804	2.01613	0.0190513	0.0392947
Q01813	0.910584	0.000690486	0.00329387
Q01844	1.66581	0.00123863	0.00489144
Q02040	3.2578	0.00143482	0.00542118
Q02127	3.10481	0.00182154	0.00644011
Q02218	1.17466	0.000248011	0.00174368
Q02338	3.00185	0.0185485	0.0385174
Q02487	1.24082	0.0137219	0.0301674
Q02750	1.70421	0.00256036	0.0083008
Q02790	2.04427	5.15123e-05	0.000627379
Q02809	1.29752	0.000326332	0.00205075
Q02818	0.975004	0.00200837	0.00694041
Q02878	1.14663	0.0052919	0.0145707
Q02880	1.19799	0.0101313	0.0237736
Q02978	1.73214	5.23856e-07	0.000106808
Q03111	1.04926	0.0141593	0.0310175
Q03169	2.22865	0.00821069	0.0202777
Q03426	2.79617	0.0187357	0.0388036
Q03519	2.6654	0.000360379	0.0021849
Q03701	2.90721	0.0186405	0.03865
Q04206	0.841762	0.00528253	0.0145547
Q04323	1.11593	0.00461952	0.0132312
Q04446	0.885639	0.0108685	0.0251287
Q04637	1.6914	1.00235e-06	0.000146377
Q04724	1.17995	0.000624601	0.00308656
Q04726	1.74068	0.0098038	0.0231582
Q04760	0.947667	0.00475554	0.013473
Q04837	1.53394	0.0021923	0.00739044
Q04917	1.26637	0.000396101	0.00232841
Q05519	1.09814	0.00843809	0.0207092
Q05655	1.89017	0.000888041	0.00389535
Q05823	1.09345	0.00142909	0.00540695
Q05BV3	1.64429	0.000117805	0.00107016
Q06124	0.709809	0.0235163	0.0461194
Q06210	2.98801	3.87923e-08	1.5443e-05
Q06265	2.03761	9.39408e-05	0.000916922
Q06323	2.08669	9.16711e-05	0.000897953
Q06587	1.65382	0.0225452	0.044838
Q06787	2.01238	0.00135939	0.00522221
Q06830	1.86082	1.93629e-06	0.000180666
Q07020	1.64485	0.000391275	0.00231113
Q07021	1.52391	0.000253502	0.00175318
Q07065	0.642786	0.0227734	0.0451612
Q07666	1.14038	0.00152112	0.00565414
Q07812	1.49285	1.91373e-05	0.00042646
Q07817	2.84284	0.00636856	0.016831
Q07866	0.7438	0.00504659	0.0141153
Q07889	2.67319	0.000336453	0.00208578
Q07955	1.44208	0.000535025	0.00277859
Q07960	1.01115	0.00154025	0.00570977
Q08117	2.78097	0.00509528	0.0141918
Q08174	1.47646	0.0101112	0.0237467
Q08211	1.63985	5.7291e-05	0.000671036
Q08345	2.95572	0.00105808	0.0043917
Q08426	4.3029	2.56991e-05	0.000457335
Q08752	1.46697	0.000104151	0.000978414
Q08945	2.02084	7.81576e-05	0.000819539
Q08AI8	0.537729	0.0133946	0.029673
Q08AM6	1.2793	3.46109e-05	0.000533588
Q08J23	1.83566	1.93261e-06	0.000180666
Q09028	1.77213	0.000903506	0.00393123
Q09161	1.61193	1.40307e-06	0.00015763
Q09666	0.638076	0.0216802	0.0434254
Q0VDF9	4.16912	0.000928464	0.00401193
Q0VDG4	1.83921	0.00724012	0.0184884
Q10567	1.21278	7.33949e-05	0.000790682
Q10713	1.45934	0.000977898	0.00415687
Q12756	2.34116	0.0175461	0.0367687
Q12768	1.03164	0.000763188	0.00352638
Q12769	1.85929	0.00021957	0.00159044
Q12774	3.64371	0.000676621	0.0032446
Q12788	2.48301	0.0162239	0.0346441
Q12792	1.463	0.00177432	0.00630984
Q12824	1.87371	0.0192509	0.0396321
Q12830	2.60719	0.0199844	0.0407791
Q12849	1.81188	0.0230474	0.0455242
Q12873	1.715	0.00213205	0.00723163
Q12874	1.26878	0.000377087	0.00226443
Q12904	1.29901	0.000811075	0.00365681
Q12905	1.71312	3.03857e-05	0.000502478
Q12906	1.42132	5.94225e-05	0.000680085
Q12907	1.45815	1.82182e-05	0.000426377
Q12923	3.36732	0.00314994	0.00975825
Q12931	2.23498	7.55494e-05	0.000807322
Q12965	1.74499	8.17632e-05	0.000846365
Q12972	1.01704	0.00709475	0.0181997
Q12981	3.37356	0.0167078	0.0354573
Q12996	1.24779	0.0130382	0.0289885
Q13011	1.89336	0.000652826	0.00317194
Q13017	2.46204	0.0148024	0.0321829
Q13033	0.99039	0.00801154	0.0199293
Q13043	0.988804	0.00372083	0.0111564
Q13045	0.977018	1.01041e-06	0.000146377
Q13057	1.79726	8.68143e-05	0.000865426
Q13084	2.68835	0.0137748	0.0302594
Q13098	0.982857	4.64053e-05	0.000594024
Q13131	0.734827	0.000120091	0.00108377
Q13136	3.24867	0.00168486	0.00607808
Q13148	1.09864	0.000608841	0.003041
Q13151	1.25826	0.000436682	0.00245221
Q13155	1.02756	0.00649726	0.0170565
Q13177	1.47096	0.000113347	0.00103996
Q13185	1.67657	1.72278e-05	0.000414905
Q13188	1.03173	0.00163069	0.00593713
Q13200	1.14897	0.000170182	0.00135579
Q13217	2.73356	0.0237207	0.046388
Q13232	0.963767	0.0115358	0.0263722
Q13255	1.76183	5.89565e-05	0.000678243
Q13263	1.47223	0.000275106	0.0018469
Q13277	1.81601	0.0084417	0.0207092
Q13283	1.30622	0.00131806	0.0051315
Q13287	2.7723	0.0102921	0.0240586
Q13310	1.51062	0.00472601	0.0134523
Q13325	1.02357	0.0104023	0.0242544
Q13330	1.77576	0.0231691	0.0456662
Q13347	0.999053	0.000287493	0.0018841
Q13362	1.43032	1.85401e-06	0.000180666
Q13363	0.972328	0.00357152	0.0108029
Q13367	1.02436	0.00120429	0.00479265
Q13371	2.72204	0.0203824	0.0413126
Q13404	1.72542	2.51017e-05	0.000453098
Q13405	1.46387	0.00144149	0.00543519
Q13409	0.823377	0.000772564	0.00355005
Q13416	4.19338	0.000261485	0.00179709
Q13423	1.30321	4.27542e-06	0.000248219
Q13426	3.40339	3.5897e-05	0.000533588
Q13428	1.77578	0.0010748	0.00444352
Q13435	1.52502	0.00124446	0.0049074
Q13438	3.62987	0.000610481	0.003041
Q13459	0.821005	0.00256413	0.00830814
Q13492	1.22337	4.64147e-05	0.000594024
Q13509	1.37088	0.0007989	0.00363467
Q13510	1.71505	0.000288977	0.00188486
Q13523	2.40495	0.0075605	0.0190483
Q13541	4.20712	0.00845834	0.0207375
Q13546	1.23664	0.000528754	0.00275643
Q13547	1.63509	0.0003281	0.00205739
Q13564	1.38621	0.000701582	0.00331805
Q13576	1.07223	0.0121011	0.0273803
Q13586	0.920853	0.0212127	0.0426643
Q13596	0.731776	0.00708875	0.0181928
Q13601	2.05766	0.0024908	0.00812795
Q13613	1.00296	0.0168742	0.0357004
Q13616	1.66701	4.13303e-05	0.000564575
Q13617	0.729738	0.00547714	0.014971
Q13618	0.742898	0.000987028	0.00417647
Q13619	1.60416	3.19009e-06	0.000228071
Q13620	1.58113	1.79019e-06	0.000180666
Q13630	1.86786	0.000152913	0.00126967
Q13637	0.927407	0.0177913	0.0371693
Q13643	1.85931	0.0260748	0.0499298
Q13671	2.4993	0.00806325	0.0200037
Q13685	2.80841	0.00478907	0.0135338
Q13724	0.90491	0.0008895	0.0038957
Q13753	2.29299	0.00927974	0.0222012
Q13769	2.24831	0.00657246	0.017221
Q13838	1.92003	3.44429e-05	0.000533588
Q13867	1.08722	0.0081555	0.0201772
Q13895	1.54838	0.000316327	0.00200159
Q14004	1.77965	0.000693888	0.00330152
Q14008	1.50799	1.17831e-06	0.000153177
Q14011	0.898255	0.0128637	0.0286931
Q14019	1.04608	0.0215211	0.0431597
Q14061	2.1477	0.0249633	0.0482694
Q14103	1.09286	0.000149024	0.00124678
Q14116	2.53326	0.00818474	0.0202231
Q14137	2.63818	0.00736419	0.0187165
Q14145	3.71268	0.000412002	0.00238772
Q14149	3.18204	0.0115746	0.0264193
Q14152	1.30965	0.000118038	0.00107051
Q14156	0.756042	0.023085	0.0455804
Q14160	1.90257	0.000804545	0.0036513
Q14165	0.879029	0.00103408	0.0043224
Q14166	1.7619	0.00239813	0.00792418
Q14192	2.13366	0.00875353	0.0213222
Q14203	0.638344	0.0246409	0.0477803
Q14204	1.15736	2.38421e-06	0.000198865
Q14210	1.56064	0.0098311	0.0231977
Q14232	1.33056	0.000345539	0.00213011
Q14240	1.08109	0.00169142	0.00609377
Q14249	2.00758	0.0228777	0.0452884
Q14254	0.620238	0.0139796	0.0306728
Q14258	1.25631	0.000273067	0.0018377
Q14289	1.63384	0.00432744	0.012558
Q14320	4.21191	0.000279862	0.00186158
Q14435	3.50555	0.000764601	0.00352819
Q14444	1.82784	0.000676008	0.00324448
Q14451	4.54778	3.03951e-05	0.000502478
Q14457	1.80509	0.00174331	0.00623177
Q14498	1.17268	0.00134248	0.00518522
Q14534	2.79081	0.00105698	0.00439145
Q14558	1.15734	0.00192091	0.00668855
Q14566	4.65094	0.000263676	0.00180247
Q14574	2.2129	0.0190027	0.0392532
Q14657	3.12825	0.00203208	0.00700038
Q14669	2.00303	0.000102406	0.000970513
Q14676	2.99291	0.000484858	0.00262651
Q14683	1.5359	4.71989e-05	0.000597517
Q14684	3.55683	0.000422056	0.00241354
Q14692	4.11586	0.000514456	0.00272091
Q14696	1.57507	0.000509554	0.00270792
Q14697	1.7126	0.000129037	0.00112933
Q14738	0.949481	0.00112378	0.00457915
Q14746	2.57863	0.0140781	0.0308662
Q14764	0.889221	0.00813519	0.0201459
Q14789	2.61504	0.0102077	0.0239325
Q147X3	4.50486	0.00179099	0.00635679
Q14802	4.04723	0.00211977	0.00720328
Q14839	1.66109	1.30638e-06	0.000153177
Q14847	1.31348	6.95682e-05	0.000762894
Q14966	4.59756	1.64008e-05	0.000409344
Q14974	1.26653	3.45136e-05	0.000533588
Q14978	1.8481	0.000153344	0.00127132
Q14997	2.77148	0.00634746	0.0167913
Q15005	1.47645	0.000695447	0.00330608
Q15008	0.998955	3.90162e-06	0.000247263
Q15014	3.02576	0.000412905	0.00238772
Q15020	0.952238	0.00973863	0.023055
Q15021	3.56872	0.00162999	0.00593713
Q15024	2.7262	0.0118421	0.026916
Q15025	2.80486	0.000541846	0.00280608
Q15029	1.27403	0.000621448	0.00307927
Q15036	0.68279	0.0216841	0.0434254
Q15042	1.59671	9.98249e-06	0.000345425
Q15046	1.56651	3.41931e-05	0.000533588
Q15048	2.69455	0.00500535	0.0140219
Q15052	0.93859	0.0186736	0.0387042
Q15084	1.4705	0.000115708	0.00105633
Q15102	2.00326	0.000391265	0.00231113
Q15118	2.97787	0.00182293	0.00644011
Q15120	1.44743	0.0123667	0.0278555
Q15126	2.20854	0.000132155	0.0011475
Q15149	1.32238	0.000652108	0.00317125
Q15154	2.7336	0.000986811	0.00417647
Q15181	1.57791	0.000332985	0.00207362
Q15208	0.884787	0.00637932	0.0168513
Q15233	1.63293	0.000216286	0.00157702
Q15257	1.03915	0.0124185	0.0279606
Q15262	4.73686	0.00106304	0.00440333
Q15269	2.68533	0.0216227	0.0433478
Q15286	0.654217	0.0168948	0.0357028
Q15287	1.69739	0.000288876	0.00188486
Q15291	0.789372	0.00276101	0.00879592
Q15334	0.998112	0.00990716	0.0233371
Q15363	1.42749	0.00240457	0.00793594
Q15365	0.544671	0.0219681	0.0438804
Q15366	0.863659	0.000421264	0.00241354
Q15369	1.49641	0.00102319	0.00429975
Q15382	1.1743	0.0130182	0.0289673
Q15392	3.11716	0.000969261	0.00413908
Q15393	1.71665	0.000128446	0.00112933
Q15397	2.99081	0.00230853	0.00768811
Q15417	1.09765	0.00581832	0.0156549
Q15418	4.07827	0.000308895	0.00197041
Q15424	1.13582	0.00812197	0.0201222
Q15428	1.34742	0.000719216	0.00337586
Q15435	0.686538	0.0090714	0.0219123
Q15436	1.09134	0.00183632	0.00647178
Q15438	3.84302	2.90759e-05	0.000486513
Q15459	1.23988	0.00135353	0.00521062
Q15477	1.10635	0.000993402	0.00419377
Q15526	1.23382	0.00122587	0.00485497
Q15631	1.34484	0.000469391	0.00257116
Q15637	1.71047	0.00433615	0.01257
Q15650	3.12616	0.0008744	0.00384471
Q15654	4.6192	0.00109877	0.00450391
Q15691	1.27587	0.000160716	0.00131462
Q15717	1.49316	0.000165592	0.00133859
Q15742	2.25609	0.001029	0.00431617
Q15797	2.19424	0.00725776	0.0185144
Q15814	2.00715	0.00129349	0.00505728
Q15819	1.48122	0.000299613	0.00193588
Q15833	1.60711	0.000675479	0.00324448
Q15843	1.2328	0.00163264	0.00593949
Q15904	1.65429	0.00277487	0.00882985
Q15907	1.16753	2.04249e-05	0.00042646
Q16186	0.96721	0.00180973	0.00641093
Q16204	1.75646	0.000352457	0.00216066
Q16401	0.912949	0.000412917	0.00238772
Q16531	1.43482	4.57834e-05	0.000590789
Q16539	0.695229	0.0122036	0.0275755
Q16540	2.93729	0.000572355	0.00290316
Q16543	1.04734	0.000351148	0.00215504
Q16576	1.88805	0.000143317	0.00121378
Q16595	1.71024	0.0103275	0.0241105
Q16621	2.85455	0.0179797	0.0374917
Q16625	2.27926	0.00618661	0.0164448
Q16629	1.67713	1.54357e-06	0.00016341
Q16630	1.366	4.6636e-05	0.000594286
Q16644	3.73979	0.00308704	0.00961208
Q16658	1.34933	0.00892838	0.0216885
Q16666	1.77123	4.75409e-05	0.000597517
Q16698	1.24067	0.00563241	0.0153018
Q16706	2.24994	0.00769099	0.0193064
Q16740	2.44315	0.00304881	0.00951456
Q16762	1.36233	0.0152249	0.0329065
Q16778	1.22593	0.000421979	0.00241354
Q16795	1.1136	0.00184976	0.00649384
Q16836	1.25968	0.000545951	0.0028141
Q16850	1.4035	0.0092259	0.0221434
Q16851	0.930244	0.000196956	0.00148527
Q16891	1.18897	2.22612e-05	0.000433032
Q1KMD3	1.51138	0.000552045	0.00283426
Q27J81	1.43618	0.0225128	0.0447897
Q29RF7	1.37788	0.000610963	0.003041
Q2M389	1.04291	0.00246646	0.00808206
Q2NL82	2.88427	0.00232583	0.00772237
Q2PPJ7	2.11277	0.0136392	0.0300576
Q2TAA5	2.68746	0.0219585	0.0438772
Q2TAY7	1.58757	4.89529e-05	0.000605585
Q2VPB7	3.19086	0.000399201	0.00234037
Q32MZ4	1.35965	0.00122544	0.00485497
Q32P28	1.11954	0.00147873	0.00555661
Q32P41	2.48096	0.00607261	0.0161966
Q3B726	2.44035	0.00129986	0.00507858
Q3KQU3	2.43162	0.00540966	0.0148308
Q3KQV9	1.40406	0.000693397	0.00330152
Q3LXA3	1.1146	0.0146343	0.0318678
Q3MHD2	2.65528	0.00560094	0.0152351
Q3MIR4	2.0807	0.0103207	0.0241049
Q3ZCQ8	1.64489	9.8273e-05	0.000939223
Q460N5	3.04046	0.00973861	0.023055
Q495W5	2.42924	0.0188645	0.0390411
Q4G0F5	1.09642	0.000294839	0.00191177
Q4G0J3	3.06125	0.00182861	0.00645289
Q4KMP7	1.09083	0.0093749	0.0223802
Q4VC31	2.1028	0.0196766	0.0402826
Q504Q3	0.601423	0.00171676	0.00615282
Q52LJ0	1.29948	0.000768214	0.00353597
Q53EL6	1.04118	0.0133939	0.029673
Q53EP0	2.8292	5.06123e-05	0.000619157
Q53FA7	1.1411	0.0258829	0.0497316
Q53GQ0	1.4033	0.000159659	0.00131138
Q53GS9	1.91894	0.00138615	0.00529546
Q53H12	1.35362	0.0059992	0.0160318
Q53H82	2.4752	0.00477316	0.0135027
Q53QV2	3.41616	0.00404616	0.0119496
Q53SF7	1.65552	0.0132751	0.0294914
Q56VL3	3.63985	0.00037565	0.00226443
Q58FF6	1.33844	0.00643948	0.0169614
Q5BJF2	3.99877	0.00346342	0.0105454
Q5BKZ1	3.27784	0.00420553	0.0123015
Q5EBM0	2.14162	0.00749259	0.0189379
Q5GLZ8	0.948726	0.00259557	0.00838043
Q5H9R7	1.50226	0.000287378	0.0018841
Q5HYK3	1.9102	0.0214523	0.0430376
Q5JNZ5	2.59728	0.00510135	0.0141976
Q5JPE7	1.36025	0.00139463	0.00532416
Q5JPH6	2.65453	0.020555	0.0416036
Q5JPI3	3.06748	4.51002e-05	0.000590399
Q5JRX3	0.89728	0.00885131	0.0215223
Q5JSH3	1.07217	0.00236181	0.00781357
Q5JTH9	1.30513	0.00966349	0.0229201
Q5JTV8	0.775834	0.0177321	0.0370738
Q5JWF2	0.682981	0.00830634	0.0204381
Q5M775	4.40419	0.000251652	0.00174981
Q5MIZ7	0.75722	0.00484499	0.0136568
Q5MNZ6	1.55786	0.00010895	0.00100972
Q5NDL2	1.36643	0.00202221	0.00698386
Q5PRF9	0.595572	0.0257542	0.049503
Q5PSV4	1.55221	0.00562637	0.0152954
Q5QJE6	3.46364	0.00334606	0.0102733
Q5R372	2.87176	0.012619	0.0283079
Q5SNT2	3.68624	0.00039483	0.00232713
Q5SSJ5	0.824	0.0211532	0.0425927
Q5SW79	1.29485	0.0109695	0.0253195
Q5SY16	2.95588	0.0174112	0.0365417
Q5T0D9	1.78759	0.0244136	0.0474264
Q5T1M5	0.993041	0.00731193	0.0186094
Q5T1V6	2.98755	0.000516301	0.00272091
Q5T2E6	2.78782	0.00596267	0.015942
Q5T440	2.34159	0.00258717	0.00836311
Q5T4S7	1.46305	2.26832e-06	0.000198865
Q5T8D3	3.07208	0.000488192	0.00262651
Q5T8P6	2.74105	0.00104706	0.00436343
Q5TA45	1.77171	0.0189196	0.0390962
Q5TBB1	1.64608	0.0100047	0.0235467
Q5TC12	2.33861	0.00698819	0.0180187
Q5THJ4	2.22141	0.00284526	0.00899969
Q5UCC4	2.72795	0.0148343	0.0322269
Q5UIP0	Inf	2.30042e-13	1.80911e-10
Q5VT79	2.14253	0.00508943	0.014186
Q5VV41	3.62484	0.000687771	0.00328376
Q5VW32	1.65544	5.13699e-05	0.000627032
Q5VWJ9	3.09673	0.00443959	0.0128226
Q5VWQ0	3.13964	0.0118763	0.0269605
Q5VWX1	0.861549	0.00678909	0.0176126
Q5VYK3	1.53438	0.000488625	0.00262651
Q5VYS8	2.6233	5.50187e-05	0.000654092
Q5VYY1	2.72491	0.000641506	0.00313353
Q5VZM2	1.09975	0.00245789	0.00806358
Q5XKE5	7.58105	0.00211736	0.00720328
Q5ZPR3	1.1923	0.00950446	0.0225818
Q63HN8	2.63154	3.06788e-07	7.67667e-05
Q658Y4	1.53735	0.013394	0.029673
Q659C4	4.93063	1.65425e-05	0.00041021
Q66GS9	2.0261	0.0221383	0.0441883
Q66K14	0.743383	0.00648301	0.0170353
Q66PJ3	3.29728	0.00498943	0.0139851
Q68CQ4	3.53273	0.00114659	0.00464801
Q69YN2	1.3679	0.012345	0.0278293
Q6DD88	0.747154	0.000307791	0.00196847
Q6DKI1	2.41283	0.024942	0.0482621
Q6DKJ4	1.38142	0.0013623	0.00522976
Q6DKK2	0.567292	0.0139665	0.0306562
Q6FI81	1.91658	0.00134316	0.00518522
Q6IA69	2.64499	0.000520781	0.00273298
Q6IA86	3.14596	0.00452602	0.0130279
Q6IAA8	0.837676	0.00675401	0.0175581
Q6IBS0	0.925542	0.00136625	0.00523395
Q6IQ23	2.03783	0.00639843	0.0168775
Q6MZP7	2.76239	0.0160872	0.0344417
Q6NUK1	0.833808	0.00494026	0.0138797
Q6NUM9	2.88237	0.00552251	0.0150651
Q6NUQ1	2.70787	0.0062868	0.0166549
Q6NUQ4	2.26427	0.0159563	0.0341789
Q6NVY1	0.816887	0.0122017	0.0275755
Q6NW29	1.21629	0.00810506	0.0200984
Q6NXG1	2.31479	0.00782834	0.0195531
Q6NXR4	6.92255	4.03973e-06	0.000247263
Q6NYC1	2.16862	0.00815297	0.0201772
Q6NYC8	3.29658	3.99058e-05	0.000556156
Q6NZY4	4.13288	2.4101e-05	0.000447635
Q6P161	3.20516	0.000660608	0.00319965
Q6P1K2	3.59577	0.000672079	0.00323975
Q6P1L8	2.7396	0.00564097	0.0153049
Q6P1M0	2.18419	0.0190317	0.0392836
Q6P1M3	3.52036	0.000794578	0.00362099
Q6P1N0	1.42166	0.00421964	0.0123362
Q6P1N9	1.63602	0.0116828	0.026609
Q6P2E9	1.49457	0.0008915	0.0039012
Q6P2Q9	1.34764	3.66073e-05	0.000533588
Q6P3X3	1.47993	0.0258945	0.0497316
Q6P4A7	4.32764	0.000273056	0.0018377
Q6P587	1.14431	0.00417971	0.012252
Q6P589	3.38356	4.65076e-05	0.000594024
Q6P9B6	1.47694	0.00171669	0.00615282
Q6PCE3	1.96657	0.00445504	0.0128605
Q6PD62	3.09869	0.00415018	0.0121914
Q6PGP7	1.06408	0.000691354	0.00329516
Q6PI48	1.89752	1.27007e-05	0.00038019
Q6PI78	2.97394	0.0104281	0.0242939
Q6PJ69	3.42426	0.0135884	0.0299816
Q6PJG6	4.48413	2.0991e-05	0.00042646
Q6PKG0	1.42309	0.00183049	0.00645538
Q6PL18	5.95033	9.20266e-06	0.000340947
Q6PL24	3.70228	0.000632894	0.00310247
Q6QNY0	3.06954	0.000849155	0.00377593
Q6QNY1	1.0819	0.000179156	0.00139894
Q6RW13	2.50374	0.0168608	0.0356858
Q6S8J3	1.20997	0.000176972	0.00138385
Q6UWP7	1.66895	0.003627	0.0109346
Q6UX04	2.3143	6.62196e-05	0.000732005
Q6UXN9	1.23673	0.00311606	0.00968599
Q6UXV4	0.725296	0.0113695	0.0260571
Q6VY07	0.990683	0.00072515	0.00339315
Q6XQN6	2.09364	0.000252468	0.00174981
Q6Y7W6	1.05721	0.00555611	0.0151418
Q6YHU6	4.0175	2.60282e-05	0.000459845
Q6YN16	0.870003	0.0100607	0.0236583
Q6ZMK1	2.86338	0.000549667	0.00282532
Q6ZNJ1	2.09642	0.00175889	0.0062671
Q6ZNW5	2.25651	0.0221199	0.0441676
Q6ZVH7	2.08912	0.0255129	0.0490907
Q6ZVK8	3.55339	0.00110143	0.00451143
Q6ZWT7	1.12799	0.0141518	0.0310134
Q6ZXV5	1.50168	0.00156396	0.00577437
Q709C8	0.900202	0.00279388	0.00888007
Q70UQ0	1.09259	0.0145801	0.0317749
Q71RC2	3.17018	0.00192847	0.00671064
Q71U36	1.5741	4.37021e-06	0.000248219
Q75QN2	3.4535	0.00114457	0.00464322
Q7KZ85	1.38333	0.00182382	0.00644011
Q7KZF4	1.06927	3.13638e-05	0.000511696
Q7KZI7	2.64534	0.00211672	0.00720328
Q7KZN9	1.79794	0.00977645	0.0231084
Q7L014	1.79263	5.78964e-05	0.000673825
Q7L1Q6	1.77307	2.24161e-05	0.000434509
Q7L1V2	4.22577	0.00040995	0.00238644
Q7L2H7	0.984206	0.00111164	0.00453974
Q7L2J0	3.74398	0.00037349	0.00225445
Q7L4I2	2.2335	0.0084983	0.020811
Q7L576	1.09507	0.000384592	0.00229132
Q7L5D6	1.86024	7.72337e-05	0.000815459
Q7L5N1	0.624379	0.000947881	0.00407663
Q7L8L6	3.87942	0.000325893	0.00205033
Q7L8W6	2.14207	0.0247988	0.0480358
Q7LBC6	3.51123	0.003095	0.00962598
Q7LBR1	2.89083	0.0254813	0.0490514
Q7Z2T5	4.74366	0.000205943	0.0015362
Q7Z2W9	1.751	0.00821423	0.0202777
Q7Z333	2.01542	0.0184745	0.0384072
Q7Z3C6	3.23542	3.8503e-05	0.000544882
Q7Z3J2	0.596722	0.0144675	0.0315671
Q7Z3K3	2.47092	0.00118412	0.00474137
Q7Z3T8	1.7713	0.00382938	0.0114259
Q7Z3U7	2.02879	1.38516e-05	0.000390862
Q7Z406	3.70883	2.97596e-05	0.000494945
Q7Z422	5.03009	1.56185e-05	0.000407255
Q7Z434	1.06172	0.00714136	0.0182937
Q7Z460	1.11188	0.00191784	0.0066848
Q7Z4G1	1.62491	0.0111923	0.025726
Q7Z4Q2	7.0118	4.8701e-06	0.000265445
Q7Z4R8	0.695781	0.0150266	0.0325674
Q7Z5G4	1.76844	0.0224595	0.0447159
Q7Z6Z7	1.6953	0.00574052	0.0155062
Q7Z739	2.86212	0.0054427	0.014913
Q7Z7F7	1.31503	0.00893543	0.0216885
Q86SE5	1.88254	3.29809e-06	0.000229371
Q86SX6	2.02487	0.00350815	0.010658
Q86T03	3.1857	0.0041066	0.0121068
Q86TS9	2.04043	0.0236677	0.04634
Q86U42	1.66255	0.00104984	0.00436837
Q86U44	3.88953	0.000504458	0.00269093
Q86UA1	1.48926	0.0120386	0.0272707
Q86UE8	3.99886	0.00331534	0.0101847
Q86UP2	0.599725	0.0169899	0.03589
Q86UP8	2.23777	5.27995e-05	0.000634632
Q86UV5	2.06904	0.0029896	0.00938822
Q86V21	3.68879	0.000699004	0.0033129
Q86V48	3.67389	3.29149e-05	0.000522286
Q86V81	1.36147	0.0125933	0.0282617
Q86V88	1.96303	0.00672467	0.0175198
Q86VN1	1.12381	0.000171156	0.00136088
Q86VP6	1.8792	8.55911e-05	0.000862691
Q86VU5	1.66284	0.00673999	0.0175348
Q86VX2	0.912296	0.000191945	0.00145629
Q86VZ2	1.89218	0.0198479	0.0405728
Q86W42	1.59577	4.37187e-05	0.000581331
Q86W56	2.45506	0.0141724	0.0310338
Q86W92	0.922153	0.00670289	0.0174755
Q86WB0	3.07838	0.00181709	0.00642872
Q86WJ1	3.12439	0.000495583	0.00265129
Q86WQ0	2.95726	0.00588996	0.0158006
Q86X83	1.23781	0.000250975	0.00174889
Q86XA9	3.76726	0.000661435	0.00319965
Q86XP3	1.65935	3.59269e-05	0.000533588
Q86Y39	1.59689	0.0240754	0.0468818
Q86YP4	3.60499	3.49407e-05	0.000533588
Q86YV0	1.82672	0.0117078	0.0266549
Q86YV5	2.06374	0.00750767	0.0189586
Q86YV9	Inf	3.20724e-14	3.53117e-11
Q8IUD2	0.964669	0.0102774	0.0240423
Q8IUI8	1.92718	0.0179975	0.0375146
Q8IV08	1.90854	0.000354171	0.00216875
Q8IV36	2.29819	0.00781606	0.0195313
Q8IV48	Inf	5.35993e-13	3.27849e-10
Q8IVG5	3.82556	4.22209e-05	0.000572479
Q8IWA0	1.62057	0.011581	0.0264193
Q8IWB7	0.962497	0.00455918	0.013082
Q8IWE5	1.0391	0.00493133	0.0138646
Q8IWJ2	3.93135	2.33398e-05	0.000445239
Q8IWP9	2.86103	0.00927591	0.0222012
Q8IWT6	3.26598	0.000410528	0.00238644
Q8IWU6	1.28997	0.00255092	0.00828484
Q8IWZ3	1.18991	0.00232433	0.00772204
Q8IX04	2.31092	0.0141988	0.0310793
Q8IXB1	1.08928	0.00185424	0.00650165
Q8IXI1	2.35573	5.1345e-06	0.000269253
Q8IXI2	0.961631	0.000608939	0.003041
Q8IXQ4	3.23235	0.000448848	0.00249839
Q8IXT5	1.10239	0.0085411	0.020889
Q8IY18	2.66816	0.0110668	0.0254943
Q8IY21	2.06562	2.56785e-05	0.000457335
Q8IY37	2.05309	0.00802805	0.0199613
Q8IYB5	2.58841	0.00805827	0.0200037
Q8IYB8	1.86599	7.67905e-05	0.000812946
Q8IYJ3	1.92403	0.00287563	0.00908225
Q8IYS2	3.26567	0.00158822	0.00584045
Q8IYU8	3.22091	0.00383271	0.0114296
Q8IZ07	0.747839	0.0111888	0.025726
Q8IZ69	4.25265	0.00273204	0.00871545
Q8IZA0	3.01413	0.00504893	0.0141153
Q8IZE3	Inf	5.43212e-14	4.98397e-11
Q8IZL8	1.41834	0.0112275	0.025796
Q8N108	1.14446	0.0109091	0.0252118
Q8N142	3.12745	0.00482567	0.0136302
Q8N163	1.67829	0.000229454	0.0016415
Q8N1F7	1.80961	2.73162e-05	0.000471948
Q8N1G2	1.56837	0.000483669	0.00262584
Q8N1G4	0.856987	0.00115012	0.00465544
Q8N3C0	1.52871	0.00107462	0.00444352
Q8N3U4	1.50952	0.000926824	0.00400798
Q8N4H5	1.73721	0.00572821	0.0154943
Q8N4J0	3.30652	0.00357963	0.0108214
Q8N4V1	3.66994	0.00052013	0.00273217
Q8N543	5.11962	1.49271e-05	0.000402812
Q8N573	1.76328	0.0234372	0.0460136
Q8N5I4	1.95875	0.009184	0.0220962
Q8N5M4	1.59512	0.0106323	0.0246446
Q8N5N7	1.30824	0.0124494	0.0280072
Q8N6T3	3.62506	0.00147563	0.00554873
Q8N766	1.46415	0.00019893	0.00149605
Q8N7H5	2.55989	0.0125238	0.0281403
Q8N806	3.47928	0.00335512	0.01029
Q8N9N2	2.18042	0.0161503	0.0345406
Q8N9N8	3.10185	0.00424096	0.0123806
Q8NB90	3.08666	0.00208475	0.00712925
Q8NBJ4	4.82475	1.74762e-05	0.000418137
Q8NBJ5	1.29242	0.000114971	0.00105286
Q8NBJ7	1.45317	0.000833602	0.00373088
Q8NBK3	2.07202	0.0159302	0.0341537
Q8NBM4	4.89882	0.000191546	0.00145629
Q8NBN3	3.15199	0.00397951	0.0117971
Q8NBU5	2.46364	0.0199859	0.0407791
Q8NC51	1.18192	0.0157934	0.0338958
Q8NCE2	3.30247	0.000381606	0.00228341
Q8ND30	0.717422	0.0242216	0.0471
Q8ND56	1.76518	0.00969536	0.0229759
Q8ND76	1.14576	0.00025858	0.00178158
Q8NDT2	1.65104	0.0259493	0.0498085
Q8NDZ4	2.34217	0.0249583	0.0482694
Q8NE71	1.08853	0.000424377	0.00242344
Q8NE86	0.892873	0.00789279	0.0196605
Q8NEB9	2.97466	0.00436532	0.012628
Q8NEN9	1.82388	0.00788605	0.0196526
Q8NEZ5	3.31009	0.00551282	0.0150461
Q8NFF5	4.73186	0.000208544	0.00154931
Q8NFI3	2.8416	0.00399252	0.0118238
Q8NFV4	2.81895	0.0171877	0.0361332
Q8NFZ0	1.5034	0.0105369	0.0245164
Q8NGY6	3.5321	0.0102807	0.0240423
Q8NHH9	1.87464	0.00974431	0.023055
Q8NHP6	1.14123	0.00340739	0.0104152
Q8NHQ9	3.13125	4.19757e-05	0.000570559
Q8NHZ8	3.93513	2.73673e-05	0.000471948
Q8NI27	1.56721	0.0018508	0.00649384
Q8TAD4	3.76531	3.15104e-05	0.000511696
Q8TAE8	2.03017	0.00337773	0.0103417
Q8TAF3	2.16114	0.0172268	0.036196
Q8TAQ2	1.1648	0.0206565	0.04173
Q8TAT6	0.683483	0.00470805	0.013422
Q8TB03	1.85442	0.00377163	0.0112964
Q8TB52	1.94167	0.0160916	0.0344417
Q8TB72	2.20481	0.00306567	0.00955634
Q8TBA6	2.86841	0.00223289	0.00749058
Q8TBC4	0.875061	0.00761553	0.0191694
Q8TBP6	3.90115	0.00115977	0.00468416
Q8TBQ9	1.62985	1.35487e-05	0.000389433
Q8TBX8	1.24028	0.00545714	0.0149238
Q8TC07	2.07161	1.28422e-05	0.000381067
Q8TCB0	3.47535	0.000937543	0.00404481
Q8TCJ2	1.14262	0.00280811	0.00891129
Q8TCS8	1.62877	0.00115235	0.00466104
Q8TCY9	4.3391	0.000221369	0.00159926
Q8TD43	3.5708	0.000700629	0.00331639
Q8TDB6	2.39631	0.0168278	0.0356708
Q8TDN6	1.76771	0.00623204	0.0165417
Q8TDW0	Inf	1.27417e-14	1.75358e-11
Q8TE49	4.80048	1.62284e-05	0.000409344
Q8TE68	2.02164	0.00750231	0.0189538
Q8TEA7	2.36141	0.00223984	0.00750475
Q8TEB1	5.28368	8.18913e-05	0.000846365
Q8TEM1	2.34493	0.00622127	0.016521
Q8WTW3	3.78288	0.00984898	0.02322
Q8WU39	1.8521	0.00485739	0.0136777
Q8WU76	1.2912	0.00103102	0.00431617
Q8WU90	2.17302	0.0084657	0.0207404
Q8WUA2	3.06364	0.00494172	0.0138797
Q8WUA4	3.48102	0.00410817	0.0121068
Q8WUF5	2.27905	0.00136344	0.00523036
Q8WUK0	3.06656	0.000494818	0.00264978
Q8WUM0	1.28135	0.00132649	0.00514612
Q8WUM4	0.969285	0.000126011	0.00111886
Q8WUP2	1.71913	0.00946775	0.0225335
Q8WUQ7	4.50714	0.00822296	0.0202874
Q8WUY1	2.95697	1.32424e-05	0.000387763
Q8WVC0	2.65191	0.00608869	0.0162159
Q8WVM8	1.11213	0.000440951	0.0024644
Q8WVT3	1.43967	0.0240953	0.0469002
Q8WVV4	3.62759	0.0039928	0.0118238
Q8WVY7	1.12575	0.00313471	0.00972749
Q8WW59	1.65581	0.000215876	0.00157702
Q8WWH5	3.39326	0.000755671	0.00350756
Q8WWI1	2.89959	0.00107516	0.00444352
Q8WWI5	1.49813	0.00521229	0.0144117
Q8WWQ0	1.58355	0.000842572	0.00376119
Q8WWW0	2.19892	0.0190484	0.0392947
Q8WWY3	1.2343	0.00707295	0.0181607
Q8WX92	0.779596	0.00725188	0.0185079
Q8WXA3	1.58151	0.0233848	0.0459433
Q8WXA9	1.32245	0.000962568	0.00412048
Q8WXG6	4.27492	2.36764e-05	0.000445239
Q8WXH0	2.50881	3.78212e-05	0.000538107
Q8WXI4	2.86046	0.00100907	0.00425013
Q8WXI9	1.77759	0.00904631	0.0218709
Q8WXX5	1.61737	0.00216526	0.00731723
Q8WYA6	1.51055	2.38327e-06	0.000198865
Q8WZA9	0.973652	0.00896076	0.0217201
Q92499	1.23942	0.000995343	0.00419875
Q92520	1.91958	0.0068954	0.0178296
Q92530	0.606548	0.0227918	0.0451813
Q92541	2.28272	0.000609609	0.003041
Q92542	1.07009	6.08921e-05	0.000689377
Q92562	2.00934	0.00329953	0.0101474
Q92576	2.58648	0.00111586	0.00455358
Q92597	2.71093	0.00197345	0.00683692
Q92598	2.50113	1.98648e-05	0.00042646
Q92599	0.796324	0.00302357	0.00945188
Q92600	1.20818	0.000276433	0.00185129
Q92604	2.42008	0.0207743	0.0419218
Q92614	1.07648	0.00326608	0.0100558
Q92615	3.10626	0.0121825	0.0275533
Q92616	1.49633	0.000514424	0.00272091
Q92620	1.58622	9.31886e-06	0.000340947
Q92621	1.56766	1.84735e-05	0.000426377
Q92625	2.85542	0.000525489	0.00274982
Q92667	3.77047	0.000387932	0.00230126
Q92688	1.94487	0.000128372	0.00112933
Q92692	1.03625	0.0168385	0.0356797
Q92734	1.14025	0.00178554	0.00634562
Q92747	0.645038	0.0253244	0.0488989
Q92759	3.92529	2.9074e-05	0.000486513
Q92769	0.651312	0.00611736	0.0162765
Q92785	2.01058	0.000794442	0.00362099
Q92796	1.96051	0.0177444	0.0370855
Q92797	2.47969	0.0256705	0.0493595
Q92804	2.38349	0.0239817	0.0467415
Q92805	2.53426	0.000474787	0.00259553
Q92817	0.985191	0.026025	0.0498741
Q92820	2.10737	1.28753e-05	0.000381067
Q92841	1.59682	0.000215098	0.00157702
Q92871	3.44368	3.34423e-05	0.000524501
Q92878	1.20268	0.000763568	0.00352638
Q92879	1.22018	0.00251177	0.00817699
Q92882	1.43698	0.00078317	0.00358384
Q92888	1.53454	0.00012425	0.00110858
Q92889	1.37653	0.0259696	0.0498256
Q92896	0.896623	0.0174522	0.0365998
Q92900	1.27387	0.000181473	0.00141283
Q92905	0.777803	0.000176338	0.00138086
Q92917	2.83066	5.02866e-05	0.000617919
Q92922	1.5174	0.000314784	0.00199412
Q92930	1.21227	0.00010876	0.00100972
Q92945	1.19533	0.00180067	0.00638294
Q92973	1.39189	7.49438e-05	0.000802657
Q92974	1.01338	0.0117133	0.0266563
Q92979	2.72793	0.00184388	0.00648598
Q93008	0.9627	0.000254834	0.00175797
Q93009	1.50901	1.50604e-05	0.000404428
Q93050	1.27209	0.00680673	0.01765
Q969E8	2.5773	0.00772188	0.0193574
Q969F9	0.542509	0.000897719	0.00391869
Q969M3	3.29862	0.000464742	0.0025584
Q969N2	2.25391	6.39137e-07	0.00012164
Q969R8	3.19843	0.00361633	0.0109144
Q969U7	2.99963	0.0145023	0.0316304
Q969V3	1.048	0.000260815	0.00179474
Q969X5	1.12881	0.000678991	0.00325313
Q969X6	1.57683	0.0231647	0.0456662
Q969Z0	3.03592	0.0060841	0.0162152
Q96A33	1.06245	0.00161767	0.00590926
Q96A49	2.18353	0.00895283	0.0217116
Q96A65	0.858481	0.000453227	0.00251027
Q96AE4	2.00842	3.50718e-05	0.000533588
Q96AE7	3.86849	2.86651e-05	0.000484053
Q96AG4	1.37102	0.000414929	0.00239395
Q96AJ9	5.35124	1.20715e-05	0.000376839
Q96AX1	1.21293	0.000544837	0.00281363
Q96AZ6	3.4944	0.000362976	0.0021958
Q96B26	2.55917	0.00244696	0.00803252
Q96B49	2.47844	0.00740428	0.0187837
Q96BH1	2.60592	0.0157439	0.0338158
Q96BI1	2.21397	0.00160561	0.00588083
Q96BM9	0.981665	9.49346e-05	0.000923348
Q96BN8	3.00271	0.000889536	0.0038957
Q96BP3	2.67372	0.00110381	0.00451784
Q96BY7	2.35991	6.02779e-05	0.000687018
Q96C19	1.10654	0.0224224	0.0446744
Q96C86	0.86122	0.010867	0.0251287
Q96CM8	1.23171	0.010125	0.0237689
Q96CS3	1.41897	0.00229448	0.0076506
Q96CT7	3.46456	0.00312834	0.00971764
Q96CW1	0.550175	0.00123396	0.00487648
Q96CW5	1.15453	0.000237869	0.00168529
Q96DA6	2.19096	0.0221719	0.0442392
Q96DB5	1.96972	0.00116508	0.00469527
Q96DE0	0.721914	0.00456339	0.0130841
Q96DH6	2.77856	0.00449037	0.0129421
Q96DI7	1.23469	0.000272786	0.0018377
Q96DU7	1.98196	0.0018562	0.00650437
Q96DV4	1.3956	0.000206704	0.00153979
Q96E11	2.42168	0.00527459	0.0145474
Q96E39	0.781547	0.0178285	0.0372328
Q96EC8	5.17904	1.22031e-05	0.000376839
Q96ED9	3.43796	0.00328114	0.0100965
Q96EK5	4.01185	0.00676614	0.0175707
Q96EK9	2.58728	0.00190828	0.00665723
Q96EL2	1.86938	0.000843108	0.00376119
Q96EL3	2.11774	0.00124971	0.00492106
Q96EP0	2.26256	0.00288963	0.00912121
Q96EP5	1.92209	4.12385e-05	0.000564575
Q96ER9	3.20966	0.00474316	0.0134681
Q96EV2	3.23635	3.93433e-05	0.000551218
Q96EY4	3.71893	3.20331e-05	0.000517133
Q96EY7	1.56327	0.000189275	0.00144716
Q96F07	1.20749	1.97079e-05	0.00042646
Q96F86	2.07351	0.00934657	0.0223223
Q96FN9	2.41994	0.0233578	0.0459067
Q96FS4	2.32362	0.00577109	0.0155705
Q96FW1	1.07671	0.000516503	0.00272091
Q96FX7	3.00735	0.00452721	0.0130279
Q96FZ2	2.35233	0.0135443	0.0299083
Q96G03	1.62499	0.000336295	0.00208578
Q96GG9	1.94915	3.26898e-06	0.000229371
Q96GM5	3.26719	0.000429988	0.0024405
Q96GM8	3.40894	0.000765687	0.00352992
Q96H55	4.75458	1.97962e-05	0.00042646
Q96HC4	1.53097	7.0327e-05	0.000766634
Q96HD1	0.782667	0.0111331	0.0256113
Q96HE7	2.34993	1.24127e-05	0.000377524
Q96HP0	3.19449	0.00483457	0.0136344
Q96HQ2	1.84802	0.00720308	0.0184109
Q96HY7	2.99144	0.00240801	0.00794254
Q96I24	1.23302	0.000572722	0.00290316
Q96I99	1.40096	0.000639184	0.00312774
Q96JB2	2.3227	0.0137525	0.0302226
Q96JB5	1.33243	0.000138683	0.00118788
Q96JG6	1.33373	0.000489041	0.00262651
Q96JI7	Inf	1.00567e-14	1.75358e-11
Q96JJ3	0.815222	0.00893395	0.0216885
Q96JJ7	1.52501	0.00744365	0.0188488
Q96JQ2	3.36943	0.00186947	0.00654255
Q96KG9	1.17961	0.00751716	0.0189738
Q96KP1	0.8867	1.35824e-05	0.000389433
Q96KP4	2.47869	1.72595e-05	0.000414905
Q96KR1	2.88831	0.00482846	0.0136311
Q96KR6	2.38671	0.00858614	0.0209701
Q96L58	2.23056	0.015267	0.0329587
Q96L91	1.31441	0.012212	0.0275755
Q96LD4	1.0829	0.000908995	0.00394639
Q96LI5	3.09416	0.00184108	0.00648441
Q96LR5	2.19998	0.0212924	0.0427791
Q96M27	1.50177	6.11093e-05	0.000689377
Q96MG7	2.91899	0.000501373	0.00267707
Q96MH6	2.6829	0.00252075	0.00819652
[truncated: 865 more rows]

## Sheet: S7 PRM list
Table S7. The protein matrix in PRM cohort of tumor and adjacent normal group.
Peptide Sequence	Protein	p_value	Type
			T	N	T	N	T	N	T	N	T	N	T	N	T	N	T	N	T	N	T	T
			1	2	3	4	5	6	7	8	9	10	11	12	13	14	15	16	17	18	19	20
GEAGPTGPMGAMGPLGPR	sp|P05997|CO5A2_HUMAN	0.000196324	11239047	42069404	706327	7029319	533900	11864329	8029622	4184759	2525408	9800361	345523	10183321	3215251	11173278	730241	4681410	449706	11270780	622112	845438
QHSNSNMVIMLIGNK	sp|P61019|RAB2A_HUMAN	0.000371626	3947403	2011963	14268406	4341580	14172348	3551301	6036278	3741467	4041813	2896567	6589594	731093	5131534	2010300	12858802	673278	9120980	4419619	25120922	11703892
HQNQNTIQELLQNCSDCLMR	sp|P15924|DESP_HUMAN	0.0100108	0	0	1275364	273346	1874795	0	869	171331	0	0	1836174	0	352891	501	4975490	0	444800	0	295233	680121
TLRDPSLPLLELQDIMTSVSGR	sp|Q13085|ACACA_HUMAN	0.000294698	138947	47057	488025	63411	408890	138259	373385	114626	148317	126245	352633	66394	295450	78471	865984	8776	261567	151747	1673711	379830
AGAVNPTVK	sp|P27487|DPP4_HUMAN	0.00408791	39527	918	82673	66351	144281	13064	218556	97077	127792	37877	491793	6726	80398	523	374320	106901	910847	46250	193062	1034860
GGVDDEVSLTAYVTAALLEMGK	sp|A8K2U0|A2ML1_HUMAN	0.315677	66776	39589	453751	1204432	109573	81815	241948	426044	148837	45757	183578	94879	156732	130976	185669	77674	2304654	464725	154523	931728
IAELLENVTLIHKPVSLQPR	sp|Q14694|UBP10_HUMAN	0.0151626	162525	123314	962849	134945	545223	146601	535333	157841	331592	103658	548477	43129	360453	142498	952644	180	718018	245724	1743274	1007292
QQMILQIGVVNEAPFSR	sp|Q02487|DSC2_HUMAN	0.00802479	87913	42535	7861084	8039359	9319240	206701	829032	3052311	438492	35056	5552921	81597	2094694	207659	6220339	52702	3666289	99374	2328154	4081094
NNALNQVVLWDK	sp|P61009|SPCS3_HUMAN	2.99e-05	4195555	954345	2936732	1757178	3185263	1412834	4933255	2259413	3430960	1793814	3289242	449347	5185060	852415	3679862	693524	4047068	770017	6764601	4026808
RTGASFQKAQQEFAAGVFSNPAVR	sp|O14828|SCAM3_HUMAN	0.00576665	16062411	23694758	709489	9823107	325188	10331770	3883908	895196	2225259	3861867	89986	3680903	3053153	13241871	2135233	3027753	143387	4471677	377813	326152
DGQYLLTGGDR	sp|P50851|LRBA_HUMAN	4.65e-05	401568	82372	848715	627088	986557	161873	875790	506378	1218163	164088	1757378	114930	806147	150033	1162599	335250	1584871	399807	5395251	1709256
KTSEDASEYFENYIEELK	sp|Q9UKK3|PARP4_HUMAN	0.662667	2097088	16284998	766482	109766	443354	281647	766179	557537	787400	310729	839798	138601	447057	1309454	886742	723427	215570	442723	931008	725817
AVIVLVENFYK	sp|Q96FQ6|S10AG_HUMAN	0.00361079	5388975	1148704	114784008	69687584	100962848	7580714	19383950	51891012	9032966	5537043	191995008	5456322	32286888	4005146	140484960	3506760	72876416	3619532	50313256	97901824
AHLTVGQAAAGGSGNLLTER	sp|Q99959|PKP2_HUMAN	0.0626962	0	0	337126	422714	0	90086	211315	583600	512743	64503	2143191	0	723355	0	111549	0	43560	0	39236528	1174866
QITASELLSSAIITEEMLQDLETGR	sp|P58107|EPIPL_HUMAN	0.00396359	67397	36224	812676	25384	1138498	260494	82226	130118	78348	91770	1058409	91703	136322	26187	380420	173657	385368	76137	4148451	1953331
SGQVLEVSGSKAVVQVFEGTSGIDAK	sp|P21281|VATB2_HUMAN	0.0132121	4398403	10847465	20416	1687191	0	2468785	1226581	222147	162411	1834586	78714	2019663	1618736	3644667	442985	822104	1232	1074947	0	0
TPLLGDGPR	sp|Q9C0J8|WDR33_HUMAN	0.037199	217006	0	301007	90819	0	28282	240343	134718	96959	0	657953	0	156888	57224	628854	0	444985	126833	887193	487611
ILEVVNQIQDEER	sp|O94919|ENDD1_HUMAN	0.0234133	4337816	2586728	8120563	3165351	5044773	5867850	6154540	1447090	5601800	3856062	4933639	3524642	5374481	3662061	3333773	1509945	2624055	3863819	7045666	3133399
GPWALEEESLVGREPEER	sp|O00515|LAD1_HUMAN	0.0137356	139152	91769	9735660	5211857	21685532	0	2908669	3094179	1882884	12460	31997108	114785	5634571	269287	12348294	0	13366072	45617	6440207	11005095
NNEIMELLSAAK	sp|A6QL63|BTBDB_HUMAN	0.0206679	0	0	539179	154171	324784	0	70491	96046	23700	0	263484	23925	101929	0	400706	0	253644	0	0	147870
EQLRQEQALLEEIER	sp|Q15149|PLEC_HUMAN	0.115029	216530	606	352999	441630	752448	768257	550928	380172	421718	231623	837790	100142	523661	427526	363229	195430	342482	275635	2577738	768785
IEHFMPLLVQR	sp|Q9Y6Q5|AP1M2_HUMAN	0.0987264	15366930	12190	142213	305925	111440	114006	284436	97289	43166	11606	6998	1164	33839	20263	6569	0	219876	14745	138705	75309
YFELEPLAR	sp|Q9NXU5|ARL15_HUMAN	0.0051986	265107	1443458	33091510	2007303	16654334	714524	12531949	1288093	25203204	129899	18507224	210607	2806702	1560583	738531	1698	8182954	1277866	210073936	4345614
LMNEILNGIK	sp|P33527|MRP1_HUMAN	0.000249834	298069	142164	318064	175107	229015	202783	394510	137057	347437	296400	357541	59622	235626	141437	452253	92241	489465	89461	1851807	308703
LASSEGFQKPSASLSQLESQNQLLQER	sp|Q9P2M7|CING_HUMAN	0.005602	799057088	1299222016	28818752	469976192	17475840	520019200	222050976	57241212	155745904	186834912	4920009	257550048	172457168	686954560	127347624	148013824	7028962	270360128	13682013	23095560
AMTTGAIAAMLSTILYSR	sp|P20618|PSB1_HUMAN	0.00171797	804347	460157	1852275	785980	2055199	726284	1030239	1445137	928138	835972	1933005	129530	1392507	370301	2050355	253433	1717382	737760	2689006	1694714
VQRFFVADTANEALEAAK	sp|Q96I99|SUCB2_HUMAN	0.0397503	329203	143056	194167	169143	348374	188494	364812	127557	341483	163126	403446	1183	298888	122294	368158	134730	289582	242292	1033347	299915
VSSPLSPLSPGIK	sp|Q9P2B4|CT2NL_HUMAN	0.00223282	43241	71974	172854	93565	277227	132220	456220	127862	446022	72786	304077	6711	142464	16733	282393	108257	465052	59451	183198	752572
SEQLEELFSQVGPVK	sp|Q9NW13|RBM28_HUMAN_SEQLEELFSQVGPVK	0.0370085	296076	36804	930963	83482	1037385	141618	547043	176184	222455	65467	1022845	42008	376748	0	989233	63719	194805	321063	4774491	671935
GCAFAQFMTQEAAQK	sp|Q9NW13|RBM28_HUMAN_GCAFAQFMTQEAAQK	0.00226711	312471	71112	797878	369167	1146642	194266	118331	1060200	547992	295328	545016	76916	937979	198730	1140956	153980	1275193	135122	1680316	1771492
DAALFPGEELK	sp|Q13887|KLF5_HUMAN	0.012232	18716	224757	1155986	418886	1464230	8651	1045501	367277	922142	327922	952980	311260	746579	3200	1919895	146231	1067765	105420	1042657	1564969
SAAAAPGSEASFTESR	sp|Q9ULD9|ZN608_HUMAN	0.0239215	173684	172603	292431	155458	628889	338022	525664	344081	209825	301246	995679	180089	332964	137233	516463	227373	453262	643500	574012	653549
WFKEEQLPR	sp|Q5SQS7|SH24B_HUMAN	0.000810653	290894	80933	920587	465764	972162	140776	575049	379738	174764	165097	608030	99129	502213	90358	1141579	116262	453563	325212	2861792	342350
TSVDTGQVSRPENPSQPASPR	sp|O15018|PDZD2_HUMAN	0.00804942	705691	752523	242232	513602	55301	1150024	345885	450197	1531935	524934	85969	1431845	2028233	1689580	10727	1140132	11622	504316	17912	39768
VSLLCPLGK	sp|O75925|PIAS1_HUMAN	0.0108358	9396330	8369151	1290029	8585327	1006346	19760574	1860676	7903003	969268	9599518	12992	5194600	4497344	12312082	1015785	2929584	702836	4074038	343	1090032
YFLHTSTPLDYEATR	sp|O60245|PCDH7_HUMAN	0.00202208	272648032	353340352	8097398	192469600	6415932	266797232	78793576	18626040	35270168	179115424	780130	149232304	90880960	262145376	21146892	71756064	1951641	86085208	5691150	6817358
AISIPDSLGR	sp|Q9Y6Y1|CMTA1_HUMAN	0.880013	45953416	36390740	3154131	25251586	25457316	52271436	67655640	50794780	42166688	41926900	34180756	15071095	43640028	36039804	46713464	21809206	24330244	57989696	74876752	38008708
VGVDLDENLK	sp|Q8IVB4|SL9A9_HUMAN_VGVDLDENLK	0.00376125	964559	432828	909121	644922	1357072	1249918	1169261	760662	963756	777099	1685446	322284	1302007	496965	761892	460321	632532	583586	6319901	1422304
DMFPDLPGGPLGPIK	sp|A1YPR0|ZBT7C_HUMAN	6.06e-05	180133	157031	742251	355793	857018	265697	574693	365476	356589	230510	1064477	211236	485789	132524	637707	120615	892124	211173	901839	716581
TAIHEVMEQQTISIAK	sp|P33993|MCM7_HUMAN	0.0010561	126127	0	5288551	0	12120742	0	3321925	580700	3458744	52874	6715492	60194	2582704	0	8031053	34454	4559683	0	3047837	3615300
ADVTPADFSEWSK	iRT standards_ADVTPADFSEWSK		74588976	88129648	81544496	94307600	87143016	68064104	74842776	83319072	87194288	85781800	97831664	87239696	87966904	80186624	86706224	91865320	82222552	81899760	78624792	78645936
DGLDAASYYAPVR	iRT standards_DGLDAASYYAPVR		43777592	54532360	48736340	50882544	50013568	47816240	45824680	55431032	50110032	47330440	60249152	50307576	55024908	46170864	52053800	53011924	49324652	52713640	53600936	47181744
GAGSSEPVTGLDAK	iRT standards_GAGSSEPVTGLDAK		26426378	17671382	47423672	31059472	49042776	20872364	31497824	54838452	32608048	27331436	59549208	31178112	37434304	18246852	48960212	50286912	53945084	39490864	43210560	53526972
GTFIIDPAAVIR	iRT standards_GTFIIDPAAVIR		117798352	127217016	123532752	124099424	148141760	110108120	125036496	137712096	136390208	121990560	140611328	121273056	141323232	122272784	139162928	148360448	128028072	142165152	118070368	128709776
GTFIIDPGGVIR	iRT standards_GTFIIDPGGVIR		34299920	42167864	38260088	40282220	43304440	35460744	40113680	37228536	39999096	34726860	42964004	33677532	36138872	34294208	42816492	41527260	39270576	33459028	32001426	39172964
LFLQFGAQGSPFLK	iRT standards_LFLQFGAQGSPFLK		93496312	162369664	153606848	156384336	227658480	140701184	238714720	137167168	141332608	191516112	162539632	161235792	166693296	148831232	172576528	151989632	183908320	170094688	173936848	141027840
TPVISGGPYEYR	iRT standards_TPVISGGPYEYR		93098784	95097592	95281808	96312208	112277656	80842944	104752480	126254368	103597624	95001848	137338512	114565944	114178288	77660104	124655512	122811336	118498008	112248472	113184408	111816336
TPVITGAPYEYR	iRT standards_TPVITGAPYEYR		135518304	119169120	150088736	160440976	162978192	116117016	138341088	170399776	164198752	147207296	173316480	157893136	160683168	130315584	168021632	171713088	163268336	175248464	158628256	144720272
VEATFGVDESNAK	iRT standards_VEATFGVDESNAK		18135820	20557816	21557326	21774088	23851788	9328914	22393550	26762966	20357172	17567542	21451984	23706596	24728864	16783038	24289132	24023824	22759392	21270592	19999618	17406828
YILAGVENSK	iRT standards_YILAGVENSK		34617588	30306058	45169432	41402176	41027304	32130502	40584508	49211368	41855320	35916524	51645692	38013216	44480952	33154300	49666036	42897428	46692996	41950688	40886200	47162956

## Sheet: S8 siRNA
Table S8 siRNA sequences targeting human Rab2A
siRNA	sequence
genOFFTM st-h-RAB2A_001	GAAGGAGTCTTTGACATTA
genOFFTM st-h-RAB2A_002	GCAGGAGCTTTACTAGTTT
genOFFTM st-h-RAB2A_003	GTTCGGTGCTCGAATGATA

## Sheet: S9 Primer
Table S9 Primer sequences used in qRT-PCR
Gene name	Forward primer (5’-3’)	Reverse primer (5’-3’)
RAB2A	AGTTCGGTGCTCGAATGATAAC	CCTTGTGATGGAACGAAAGGA
GAPDH	GAAGGTGAAGGTCGGAGTC	GAAGATGGTGATGGGATTTC
